# Supplementary material for: Reactomes of Porcine Alveolar Macrophages Infected with Porcine Reproductive and Respiratory Syndrome Virus
Source: PLoS One. 2013 Mar 19;8(3):e59229. doi: 10.1371/journal.pone.0059229 (PMC3602036; doi:10.1371/journal.pone.0059229)
Supplement: Table S2 — DE tags, row counts and TPM detected post Bayesian analysis. (XLSX) [file pone.0059229.s002.xlsx]

## Sheet: SupplementalTable2
	0h		6h		12h		16h		24h
Tag	Count	TPM	Count	TPM	Count	TPM	Count	TPM	Count	TPM
CTGTAAAAAG	2087	18793.3	450	4665.34	134	1450.42	183	1440.07	469	2437.81
TTTCGGGTTA	1552	13975.7	1798	18640.6	1786	19331.7	3560	28014.5	6584	34222.9
AAAATAAAGG	1464	13183.3	269	2788.84	122	1320.53	102	802.663	254	1320.26
AAAATAAAAC	1344	12102.7	448	4644.6	238	2576.12	220	1731.23	243	1263.09
AGGAGTTGAG	1149	10346.7	383	3970.72	472	5108.94	692	5445.52	1337	6949.57
TTCACTATGA	807	7267	1377	14275.9	659	7133.04	539	4241.52	1771	9205.45
CGCTGGGTTC	624	5619.09	984	10201.5	1072	11603.4	2718	21388.6	3977	20672
GTAAAAAAAA	594	5348.94	384	3981.09	416	4502.8	638	5020.58	226	1174.72
CGGCGCCAGT	582	5240.88	104	1078.21	116	1255.59	245	1927.96	943	4901.6
TTGGTGAAGG	560	5042.77	76	787.924	45	487.082	101	794.794	488	2536.57
TAGGTTGTCT	489	4403.42	495	5131.87	301	3258.03	446	3509.68	726	3773.66
GATATTGCTG	476	4286.36	101	1047.11	16	173.185	30	236.077	100	519.788
GCAAAAAAAA	471	4241.33	92	953.803	114	1233.94	275	2164.04	259	1346.25
GCAGTTGTAA	447	4025.21	45	466.534	113	1223.12	266	2093.22	240	1247.49
TGAAGGCCTC	422	3800.09	212	2197.89	141	1526.19	215	1691.89	481	2500.18
TGGAATGTTT	408	3674.02	206	2135.69	164	1775.14	285	2242.73	472	2453.4
TGCATCTGGT	401	3610.99	62	642.78	23	248.953	40	314.77	154	800.474
TATTCTCAAT	399	3592.98	106	1098.95	14	151.536	9	70.8232	47	244.301
GAGGACCTAA	397	3574.97	182	1886.87	221	2392.11	507	3989.71	612	3181.1
TGGCTTAAAT	393	3538.95	69	715.352	29	313.897	40	314.77	32	166.332
CCCATTGTAC	387	3484.92	412	4271.38	208	2251.4	187	1471.55	1156	6008.75
CTGATTGGAA	381	3430.89	208	2156.42	192	2078.21	346	2722.76	481	2500.18
GAAGCAGGAC	374	3367.85	69	715.352	71	768.506	129	1015.13	428	2224.69
GGGATGGTCC	373	3358.85	46	476.901	18	194.833	19	149.516	25	129.947
GCCTTCCAAT	371	3340.84	157	1627.69	90	974.163	135	1062.35	164	852.453
CCAGGCGTCC	370	3331.83	26	269.553	43	465.433	118	928.571	533	2770.47
GCCCCCAATA	363	3268.8	149	1544.75	138	1493.72	301	2368.64	560	2910.81
AGGTTGCGGG	333	2998.65	105	1088.58	171	1850.91	169	1329.9	570	2962.79
AAGAGGTTGT	327	2944.62	206	2135.69	63	681.914	107	842.009	200	1039.58
AGGTTTTTGT	325	2926.61	57	590.943	31	335.545	73	574.455	73	379.445
GCCCTGGGGC	323	2908.6	262	2716.26	256	2770.95	455	3580.51	647	3363.03
GCCTGATAGT	319	2872.58	44	456.167	9	97.4163	17	133.777	23	119.551
ATAGTAGTGA	313	2818.55	549	5691.71	263	2846.72	206	1621.06	703	3654.11
CACAAACATT	310	2791.54	316	3276.11	194	2099.86	207	1628.93	310	1611.34
AAAAAAAAAA	307	2764.52	163	1689.89	183	1980.8	418	3289.34	117	608.152
GCAGGAAATG	303	2728.5	54	559.841	16	173.185	53	417.07	273	1419.02
GTGACCACGG	303	2728.5	171	1772.83	319	3452.87	369	2903.75	785	4080.34
GTGGGAAACT	300	2701.49	185	1917.97	239	2586.94	505	3973.97	582	3025.17
TTGTCTGCTA	295	2656.46	153	1586.22	40	432.961	42	330.508	260	1351.45
GCAGAGCTTT	294	2647.46	258	2674.79	264	2857.54	417	3281.48	583	3030.37
TCTCAAAAAG	279	2512.38	96	995.272	142	1537.01	252	1983.05	300	1559.37
TGAAATAAAC	273	2458.35	176	1824.67	114	1233.94	153	1203.99	140	727.704
TGGATGATAA	270	2431.34	89	922.701	35	378.841	89	700.363	418	2172.72
GGCTTCGGCT	268	2413.33	216	2239.36	320	3463.69	629	4949.75	678	3524.16
TTGTAATTGT	266	2395.32	166	1720.99	136	1472.07	199	1565.98	480	2494.98
GGAGGCCGGA	266	2395.32	101	1047.11	179	1937.5	362	2848.67	582	3025.17
GTCGTCTTTG	264	2377.31	36	373.227	18	194.833	24	188.862	24	124.749
AAACTTGAAA	254	2287.26	187	1938.71	147	1591.13	265	2085.35	236	1226.7
TGGCATCACT	251	2260.24	172	1783.2	92	995.811	128	1007.26	192	997.994
CACAAACAGT	251	2260.24	107	1109.31	64	692.738	97	763.317	256	1330.66
AGAGCCTTGG	250	2251.24	129	1337.4	117	1266.41	225	1770.58	497	2583.35
AGGGGCCCAA	249	2242.23	137	1420.34	190	2056.57	276	2171.91	375	1949.21
AGTGGTGTTA	247	2224.22	299	3099.86	182	1969.97	216	1699.76	727	3778.86
GCACACTAGG	239	2152.18	70	725.719	22	238.129	53	417.07	255	1325.46
CCAAATTCAG	233	2098.15	2	20.7348	3	32.4721	3	23.6077	14	72.7704
TTGAAGCTTT	230	2071.14	229	2374.14	52	562.85	73	574.455	221	1148.73
TAAGTTAGTA	226	2035.12	2	20.7348	1	10.824	0	0	5	25.9894
ATGAGTGTAA	226	2035.12	228	2363.77	127	1374.65	166	1306.29	323	1678.92
GCCGGCCTGG	217	1954.07	136	1409.97	127	1374.65	307	2415.86	507	2635.33
TTCCCACGGG	216	1945.07	653	6769.93	745	8063.91	1141	8978.81	1630	8472.55
GAGTCAGTGG	214	1927.06	55	570.208	31	335.545	37	291.162	89	462.612
CAGGCCACGC	208	1873.03	54	559.841	85	920.043	235	1849.27	338	1756.88
AAATAAAGAA	203	1828.01	18	186.614	11	119.064	5	39.3462	32	166.332
TATAGCAGGA	203	1828.01	184	1907.61	80	865.923	94	739.709	213	1107.15
GAGCGCTTTG	203	1828.01	135	1399.6	223	2413.76	388	3053.27	522	2713.3
GTGGCTGGAG	202	1819	37	383.595	29	313.897	68	535.109	417	2167.52
AAAATCTCAC	201	1810	622	6448.54	120	1298.88	144	1133.17	162	842.057
TCAATAAATG	196	1764.97	34	352.492	31	335.545	35	275.424	132	686.121
GATTCCTAGT	194	1746.96	179	1855.77	151	1634.43	181	1424.33	456	2370.23
GATGAGGCGG	193	1737.96	27	279.92	10	108.24	16	125.908	75	389.841
GACTTGTACA	184	1656.91	49	508.004	30	324.721	20	157.385	41	213.113
TGAGAAGGAG	183	1647.91	17	176.246	16	173.185	74	582.324	348	1808.86
TACCATCAAT	180	1620.89	43	445.799	56	606.146	91	716.101	621	3227.89
AGGTCATCAT	179	1611.89	147	1524.01	170	1840.09	265	2085.35	354	1840.05
TGAAAGAAGC	178	1602.88	139	1441.07	170	1840.09	357	2809.32	800	4158.31
ATCTGCCGTT	176	1584.87	175	1814.3	208	2251.4	372	2927.36	364	1892.03
TGGTAAAGCT	174	1566.86	26	269.553	30	324.721	73	574.455	91	473.007
ATAAACTGAA	174	1566.86	231	2394.87	190	2056.57	240	1888.62	268	1393.03
GGCAAGCCCC	172	1548.85	129	1337.4	133	1439.6	267	2101.09	336	1746.49
GAAAAACTCA	171	1539.85	17	176.246	22	238.129	44	346.247	36	187.124
TCAGAGCTGA	170	1530.84	53	549.473	10	108.24	19	149.516	31	161.134
GCCCTCTGCA	170	1530.84	14	145.144	2	21.6481	1	7.86924	33	171.53
TGGTGAAAAA	168	1512.83	24	248.818	8	86.5923	17	133.777	16	83.1661
TTTAAAGCAA	167	1503.83	50	518.371	25	270.601	23	180.993	46	239.103
CAGCTGAATT	167	1503.83	290	3006.55	378	4091.48	557	4383.17	426	2214.3
GAAAAAAAAA	164	1476.81	54	559.841	93	1006.64	129	1015.13	55	285.884
TGCAAAAGAA	163	1467.81	20	207.348	7	75.7682	40	314.77	43	223.509
TTGATTAAAC	159	1431.79	15	155.511	1	10.824	5	39.3462	4	20.7915
TCACTCTGAT	156	1404.77	411	4261.01	118	1277.24	106	834.14	223	1159.13
AAAGTGTTTC	156	1404.77	12	124.409	23	248.953	53	417.07	257	1335.86
GGAAAGGGAG	155	1395.77	11	114.042	12	129.888	17	133.777	38	197.52
TGTTTTTAAT	153	1377.76	13	134.776	15	162.361	37	291.162	69	358.654
GAAAAAGAAG	148	1332.73	25	259.186	19	205.657	57	448.547	119	618.548
AGCTAATCCA	147	1323.73	40	414.697	16	173.185	25	196.731	39	202.717
GAAAATAAAG	147	1323.73	34	352.492	30	324.721	43	338.378	58	301.477
TATGGATTTT	142	1278.7	5	51.8371	7	75.7682	13	102.3	28	145.541
TTCATTCCTT	142	1278.7	84	870.863	47	508.73	98	771.186	585	3040.76
TCCGTGGTTG	139	1251.69	240	2488.18	128	1385.48	183	1440.07	274	1424.22
TAAGGAACTG	138	1242.68	58	601.31	43	465.433	84	661.017	160	831.661
AAGGTCTGTA	133	1197.66	27	279.92	16	173.185	16	125.908	63	327.467
CAAAAAAAAA	133	1197.66	91	943.435	131	1417.95	256	2014.53	118	613.35
GCCCTCAGCA	131	1179.65	29	300.655	6	64.9442	14	110.169	6	31.1873
TGAAGGTGTA	130	1170.64	15	155.511	11	119.064	14	110.169	14	72.7704
CTGGCAAATC	130	1170.64	118	1223.36	112	1212.29	189	1487.29	223	1159.13
AGCACCTCCA	129	1161.64	61	632.413	43	465.433	92	723.971	111	576.965
TGCCCCACGG	127	1143.63	14	145.144	4	43.2961	9	70.8232	20	103.958
TGCTTGTACA	127	1143.63	88	912.333	11	119.064	29	228.208	132	686.121
CAATAAACTG	127	1143.63	144	1492.91	93	1006.64	195	1534.5	203	1055.17
GCTGAACGCG	127	1143.63	75	777.557	55	595.322	161	1266.95	244	1268.28
GCCGCCATCC	127	1143.63	101	1047.11	82	887.571	211	1660.41	300	1559.37
GTAGTGTAAA	124	1116.61	85	881.231	51	552.026	81	637.409	72	374.248
AGTTCTCGCC	124	1116.61	20	207.348	13	140.712	49	385.593	114	592.559
CAGATGATGT	124	1116.61	68	704.985	21	227.305	42	330.508	171	888.838
CACCCCTGTC	123	1107.61	16	165.879	24	259.777	79	621.67	385	2001.19
GCAAAGGAAA	122	1098.6	55	570.208	43	465.433	52	409.201	48	249.498
CGCTGGTTCC	121	1089.6	108	1119.68	112	1212.29	208	1636.8	244	1268.28
TGGAAAGTGA	120	1080.59	6	62.2045	14	151.536	18	141.646	14	72.7704
GAGGAGGAGA	119	1071.59	1	10.3674	6	64.9442	9	70.8232	85	441.82
AAATATGTAT	119	1071.59	39	404.329	14	151.536	11	86.5617	145	753.693
GGATCCTTTC	117	1053.58	16	165.879	7	75.7682	11	86.5617	36	187.124
ATACTTGGAA	117	1053.58	26	269.553	11	119.064	6	47.2155	47	244.301
TAAAAAAAAA	116	1044.57	242	2508.92	120	1298.88	118	928.571	41	213.113
CACAGTTTTT	115	1035.57	125	1295.93	193	2089.04	323	2541.77	246	1278.68
AGACAGACAG	113	1017.56	75	777.557	40	432.961	143	1125.3	517	2687.31
ACCAGCCATT	111	999.55	482	4997.1	457	4946.58	432	3399.51	755	3924.4
TGCTGTGCAT	110	990.545	38	393.962	22	238.129	23	180.993	57	296.279
TGGCTGGGAA	110	990.545	21	217.716	52	562.85	122	960.048	282	1465.8
AACGAGGAAT	106	954.525	35	362.86	71	768.506	60	472.155	175	909.63
AGCTGTGGTG	106	954.525	70	725.719	74	800.978	58	456.416	254	1320.26
AGGTTGTGGG	105	945.52	47	487.269	44	476.257	46	361.985	128	665.329
GCCGTTCTTA	105	945.52	48	497.636	94	1017.46	84	661.017	190	987.598
GACTTGGAAG	104	936.515	107	1109.31	104	1125.7	195	1534.5	212	1101.95
GTGAAGGTAG	104	936.515	81	839.761	57	616.97	113	889.225	229	1190.32
GATTCCGTGA	104	936.515	80	829.394	82	887.571	209	1644.67	268	1393.03
ATTATGAGTT	103	927.51	16	165.879	7	75.7682	10	78.6924	17	88.364
TAAGGATAAC	102	918.505	34	352.492	18	194.833	11	86.5617	26	135.145
GCACCAATTA	102	918.505	76	787.924	95	1028.28	112	881.355	115	597.757
GCCACAAACT	101	909.5	28	290.288	25	270.601	60	472.155	90	467.81
CCGCCCTGAT	100	900.495	34	352.492	29	313.897	53	417.07	100	519.788
TCAGGTCGAA	98	882.485	41	425.064	24	259.777	24	188.862	16	83.1661
GGGCGAGGGG	97	873.48	4	41.4697	8	86.5923	17	133.777	52	270.29
GAGTAATAAA	97	873.48	79	819.026	37	400.489	33	259.685	100	519.788
GGCGAAATCA	97	873.48	7	72.5719	8	86.5923	29	228.208	145	753.693
TGGAAACATT	96	864.475	87	901.966	29	313.897	32	251.816	51	265.092
TGTGATCAGA	96	864.475	108	1119.68	87	941.691	149	1172.52	250	1299.47
TGAAGTAACA	95	855.471	65	673.882	19	205.657	17	133.777	74	384.643
ATGAAAGTTA	94	846.466	60	622.045	21	227.305	11	86.5617	8	41.5831
AACTAACAAA	94	846.466	65	673.882	38	411.313	61	480.024	98	509.393
TATAGAACTT	94	846.466	63	653.148	66	714.386	81	637.409	112	582.163
TGTCCGAGCT	93	837.461	19	196.981	11	119.064	22	173.123	66	343.06
GGGTCAAAAG	93	837.461	48	497.636	44	476.257	90	708.232	139	722.506
CTAAAAAAAA	92	828.456	34	352.492	42	454.609	97	763.317	56	291.081
TTTGTCATTG	92	828.456	145	1503.28	96	1039.11	144	1133.17	653	3394.22
TGGAAGTGGA	90	810.446	49	508.004	36	389.665	114	897.094	127	660.131
CTGTAAAAGG	89	801.441	55	570.208	12	129.888	21	165.254	55	285.884
AAGAAAAAGT	89	801.441	54	559.841	44	476.257	80	629.54	93	483.403
GCCTTTAAGG	89	801.441	14	145.144	9	97.4163	16	125.908	217	1127.94
CCCCAGCCAG	86	774.426	61	632.413	39	422.137	116	912.832	208	1081.16
CTAATATTGT	85	765.421	32	331.757	14	151.536	9	70.8232	76	395.039
GCCCGTGCCA	84	756.416	52	539.106	47	508.73	151	1188.26	177	920.025
GGATATGTCG	83	747.411	3	31.1023	4	43.2961	5	39.3462	10	51.9788
TTTTTGAATA	83	747.411	26	269.553	10	108.24	26	204.6	55	285.884
GAAGTGTACG	83	747.411	35	362.86	40	432.961	85	668.886	190	987.598
TGGGCAAAGC	83	747.411	49	508.004	37	400.489	74	582.324	197	1023.98
CTGGTGGAGG	83	747.411	53	549.473	48	519.554	101	794.794	260	1351.45
CGCCGCCGGC	83	747.411	67	694.617	90	974.163	210	1652.54	267	1387.83
CAATTCTGTA	82	738.406	5	51.8371	4	43.2961	7	55.0847	20	103.958
CAAAGCTAAT	82	738.406	39	404.329	12	129.888	22	173.123	38	197.52
AGCCAATTCC	82	738.406	126	1306.3	72	779.33	75	590.193	77	400.237
CCAAATTCGG	81	729.401	3	31.1023	2	21.6481	5	39.3462	5	25.9894
GCCTGATAAA	81	729.401	12	124.409	1	10.824	4	31.477	7	36.3852
TCCGGTTCCA	81	729.401	67	694.617	69	746.858	134	1054.48	173	899.234
GCAGTCCACT	80	720.396	34	352.492	12	129.888	32	251.816	61	317.071
TAAGTAGCAA	79	711.391	11	114.042	11	119.064	18	141.646	75	389.841
TCACTAAAGC	79	711.391	36	373.227	18	194.833	34	267.554	79	410.633
GAAATAGAGG	79	711.391	48	497.636	32	346.369	35	275.424	83	431.424
CGCGTTTCTC	78	702.386	32	331.757	22	238.129	72	566.586	84	436.622
GTGACTGGAG	78	702.386	19	196.981	22	238.129	49	385.593	180	935.619
TTCGGACCCA	77	693.381	5	51.8371	4	43.2961	24	188.862	56	291.081
TGAAGGGCAG	77	693.381	39	404.329	51	552.026	106	834.14	163	847.255
AGAAAATATG	77	693.381	76	787.924	119	1288.06	161	1266.95	212	1101.95
GCACAAGTTC	76	684.376	3	31.1023	6	64.9442	23	180.993	40	207.915
AGTTTTGTGT	76	684.376	18	186.614	24	259.777	62	487.893	94	488.601
CTGGCTGGCA	76	684.376	66	684.25	27	292.249	71	558.716	105	545.778
TTCCCCAAGG	75	675.371	3	31.1023	0	0	1	7.86924	4	20.7915
GTGCCAAGGC	75	675.371	7	72.5719	2	21.6481	12	94.4309	20	103.958
TGCACGGAAA	74	666.367	27	279.92	36	389.665	100	786.924	109	566.569
GGGTTCTCTG	74	666.367	61	632.413	28	303.073	65	511.501	153	795.276
AGGTTTCAGG	74	666.367	38	393.962	53	573.674	105	826.271	211	1096.75
TAATGTAAGA	73	657.362	96	995.272	19	205.657	34	267.554	140	727.704
GCTTTATTTG	72	648.357	4	41.4697	4	43.2961	4	31.477	7	36.3852
GGAAAAGGGC	72	648.357	8	82.9394	1	10.824	5	39.3462	33	171.53
TGAAATAAAA	72	648.357	48	497.636	31	335.545	43	338.378	37	192.322
TCTCCCTCAG	72	648.357	15	155.511	9	97.4163	34	267.554	80	415.831
GCACTGGCAC	71	639.352	13	134.776	5	54.1202	11	86.5617	17	88.364
GGACCACTTA	71	639.352	48	497.636	50	541.202	98	771.186	193	1003.19
GTTGGGACAC	71	639.352	74	767.189	67	725.21	111	873.486	218	1133.14
TAGAAAATAA	70	630.347	10	103.674	5	54.1202	4	31.477	2	10.3958
TTGTTGGAGA	70	630.347	52	539.106	20	216.481	33	259.685	116	602.954
TTTCACTGTG	70	630.347	136	1409.97	46	497.906	37	291.162	208	1081.16
GCAGAGAGAA	69	621.342	12	124.409	6	64.9442	10	78.6924	16	83.1661
GTATCTTTCA	69	621.342	3	31.1023	4	43.2961	18	141.646	30	155.937
TACGTTGTAG	69	621.342	49	508.004	16	173.185	37	291.162	122	634.142
GAAACAAGAT	69	621.342	57	590.943	63	681.914	112	881.355	280	1455.41
CCAGCCTCCT	68	612.337	25	259.186	13	140.712	16	125.908	15	77.9683
TCCGTGCACC	68	612.337	61	632.413	28	303.073	77	605.932	193	1003.19
GGGTTCTATA	67	603.332	30	311.023	12	129.888	9	70.8232	16	83.1661
TGATGCTACC	67	603.332	69	715.352	11	119.064	15	118.039	54	280.686
GAACTCTCTT	67	603.332	28	290.288	24	259.777	33	259.685	58	301.477
TGTGCCCACA	67	603.332	70	725.719	54	584.498	162	1274.82	433	2250.68
TTCTGTTTCA	66	594.327	81	839.761	36	389.665	76	598.063	129	670.527
CACCCCTGAG	65	585.322	26	269.553	7	75.7682	12	94.4309	14	72.7704
GGAGCGGCCC	64	576.317	7	72.5719	21	227.305	35	275.424	53	275.488
CTTTTCTGAT	64	576.317	73	756.822	26	281.425	53	417.07	149	774.485
ACGGGTCAAA	63	567.312	5	51.8371	1	10.824	9	70.8232	2	10.3958
TGAGAGGGGG	63	567.312	4	41.4697	2	21.6481	6	47.2155	27	140.343
CCCTCTGCAC	63	567.312	22	228.083	4	43.2961	3	23.6077	29	150.739
AAAACGGTAG	63	567.312	35	362.86	27	292.249	51	401.331	121	628.944
TGTGCTAAAT	63	567.312	43	445.799	23	248.953	56	440.678	167	868.047
AGCATCCCAA	63	567.312	85	881.231	103	1114.88	185	1455.81	345	1793.27
AATAAAACAG	62	558.307	6	62.2045	4	43.2961	3	23.6077	30	155.937
GTCAGCAAAA	62	558.307	15	155.511	17	184.009	28	220.339	35	181.926
AGAAGGCTCC	62	558.307	13	134.776	6	64.9442	10	78.6924	35	181.926
TGGGTAAAGT	62	558.307	5	51.8371	11	119.064	20	157.385	43	223.509
TGCCGCGGGA	62	558.307	14	145.144	24	259.777	38	299.031	67	348.258
AGCTAGTTTG	62	558.307	17	176.246	16	173.185	57	448.547	73	379.445
TGTTTCTGGA	61	549.302	10	103.674	0	0	1	7.86924	4	20.7915
CTGTACAGAC	61	549.302	11	114.042	3	32.4721	9	70.8232	25	129.947
CTTAGTTTAA	61	549.302	11	114.042	25	270.601	49	385.593	57	296.279
AGAGCCTTGA	61	549.302	17	176.246	21	227.305	30	236.077	81	421.029
TATCGGGTTA	60	540.297	0	0	0	0	0	0	0	0
TGATCCAATC	60	540.297	5	51.8371	2	21.6481	0	0	4	20.7915
TCAAGGCAAT	60	540.297	1	10.3674	2	21.6481	2	15.7385	17	88.364
TATTTTTGTT	60	540.297	60	622.045	21	227.305	8	62.954	27	140.343
CTACTAGAGT	60	540.297	44	456.167	13	140.712	28	220.339	78	405.435
TGATAGTCAA	60	540.297	28	290.288	23	248.953	24	188.862	102	530.184
GTCGGCCGGG	59	531.292	7	72.5719	5	54.1202	19	149.516	25	129.947
TTTGAAATAA	59	531.292	28	290.288	14	151.536	14	110.169	49	254.696
CAAAGACAAT	59	531.292	30	311.023	29	313.897	67	527.239	65	337.862
TCAATAAAAA	58	522.287	73	756.822	49	530.378	25	196.731	26	135.145
TAGCTATATG	58	522.287	11	114.042	3	32.4721	4	31.477	32	166.332
CCAACACTCA	58	522.287	85	881.231	46	497.906	71	558.716	179	930.421
TGTATAAAAA	57	513.282	8	82.9394	5	54.1202	3	23.6077	8	41.5831
TAAAGAGGGA	57	513.282	16	165.879	4	43.2961	3	23.6077	11	57.1767
GAGTTTTGTA	57	513.282	16	165.879	10	108.24	17	133.777	27	140.343
TACAGAGGGA	57	513.282	31	321.39	18	194.833	21	165.254	31	161.134
GGCGCAGGCG	57	513.282	15	155.511	59	638.618	125	983.656	202	1049.97
AGTCCATCAA	56	504.277	9	93.3068	8	86.5923	22	173.123	40	207.915
GTTTGTAAAA	56	504.277	61	632.413	41	443.785	60	472.155	60	311.873
GTTTAACTAA	56	504.277	21	217.716	24	259.777	33	259.685	64	332.665
CAAGGGCTTG	56	504.277	48	497.636	26	281.425	47	369.854	72	374.248
TCAAGCCTAG	56	504.277	48	497.636	24	259.777	56	440.678	200	1039.58
GCACTGCCCA	55	495.272	8	82.9394	3	32.4721	5	39.3462	5	25.9894
CCAGAGCCCT	55	495.272	4	41.4697	7	75.7682	7	55.0847	15	77.9683
TACCATTTCC	55	495.272	18	186.614	17	184.009	8	62.954	27	140.343
TATATTGATT	55	495.272	18	186.614	6	64.9442	7	55.0847	65	337.862
TCTTTGGTGA	55	495.272	24	248.818	9	97.4163	17	133.777	68	353.456
TGGTGTTGAG	55	495.272	18	186.614	16	173.185	39	306.901	186	966.806
TTGGGAGCAA	54	486.267	3	31.1023	2	21.6481	5	39.3462	11	57.1767
GCAGTGCCAG	54	486.267	20	207.348	29	313.897	68	535.109	97	504.195
CCACGAGGTG	53	477.262	14	145.144	1	10.824	5	39.3462	14	72.7704
GAAGAAGTAG	53	477.262	14	145.144	2	21.6481	14	110.169	48	249.498
GGAGGGTTGA	53	477.262	17	176.246	27	292.249	33	259.685	51	265.092
ACAAACTTAG	53	477.262	16	165.879	20	216.481	45	354.116	70	363.852
GCGAAGGAGA	53	477.262	54	559.841	36	389.665	91	716.101	122	634.142
AATTGGAGGA	53	477.262	39	404.329	24	259.777	50	393.462	128	665.329
ACCCGCCGGG	53	477.262	74	767.189	206	2229.75	181	1424.33	173	899.234
TGCTCTCTTC	52	468.258	59	611.678	30	324.721	33	259.685	49	254.696
CCCAGTCCAC	52	468.258	95	984.905	37	400.489	109	857.748	194	1008.39
GTGATGGCCA	52	468.258	69	715.352	50	541.202	98	771.186	236	1226.7
CTTGTGAACT	51	459.253	10	103.674	21	227.305	31	243.947	40	207.915
ATTGAAGAAA	51	459.253	13	134.776	22	238.129	20	157.385	57	296.279
AACTAACATT	51	459.253	45	466.534	26	281.425	32	251.816	75	389.841
CACTTTACTT	51	459.253	92	953.803	42	454.609	97	763.317	166	862.849
TTGAACATCT	51	459.253	41	425.064	14	151.536	33	259.685	189	982.4
CAGTTGTAAA	50	450.248	44	456.167	15	162.361	28	220.339	24	124.749
GGCTGGAGTG	50	450.248	29	300.655	42	454.609	33	259.685	31	161.134
GGTGCAGCCC	50	450.248	14	145.144	30	324.721	34	267.554	49	254.696
ATGGGCCGTT	50	450.248	44	456.167	26	281.425	124	975.786	64	332.665
AAGCCTGGAG	50	450.248	6	62.2045	12	129.888	31	243.947	85	441.82
CTGGCAAAAA	50	450.248	51	528.738	76	822.627	152	1196.13	95	493.799
TCAGTTGTGT	50	450.248	7	72.5719	25	270.601	66	519.37	109	566.569
AAGGAGATGG	50	450.248	25	259.186	20	216.481	31	243.947	117	608.152
GAATGTGCGC	50	450.248	632	6552.21	836	9048.89	1043	8207.62	194	1008.39
TGGCCTAATA	50	450.248	91	943.435	53	573.674	114	897.094	214	1112.35
CCTCGGGCAG	49	441.243	13	134.776	16	173.185	18	141.646	9	46.781
CACCACCACC	49	441.243	40	414.697	78	844.275	2	15.7385	30	155.937
TAAAATCATA	49	441.243	10	103.674	7	75.7682	3	23.6077	31	161.134
GAGCATCCTG	49	441.243	48	497.636	22	238.129	25	196.731	54	280.686
GGTGTGGCCC	49	441.243	22	228.083	32	346.369	44	346.247	67	348.258
CCTATCCCTG	49	441.243	38	393.962	15	162.361	28	220.339	102	530.184
GAGCACATCC	49	441.243	55	570.208	66	714.386	115	904.963	187	972.004
GACTAGCAAT	48	432.238	26	269.553	36	389.665	36	283.293	32	166.332
TAACCAATCA	48	432.238	12	124.409	14	151.536	7	55.0847	34	176.728
ACGTTCAATG	48	432.238	24	248.818	32	346.369	35	275.424	81	421.029
GGCGATTCTC	48	432.238	42	435.432	65	703.562	101	794.794	102	530.184
GGGGACAAAT	47	423.233	4	41.4697	3	32.4721	3	23.6077	2	10.3958
AGGTTAAAAA	47	423.233	6	62.2045	0	0	13	102.3	6	31.1873
ACAGTTCCTT	47	423.233	6	62.2045	5	54.1202	14	110.169	15	77.9683
TCAATCAAGA	47	423.233	21	217.716	9	97.4163	12	94.4309	32	166.332
ACCATCCTGC	47	423.233	4	41.4697	3	32.4721	3	23.6077	46	239.103
TAGTGTTTAG	47	423.233	30	311.023	9	97.4163	14	110.169	53	275.488
GGGTTTTTAT	47	423.233	18	186.614	45	487.082	40	314.77	71	369.05
TGTGGACGTT	47	423.233	18	186.614	33	357.193	68	535.109	76	395.039
AAGAAGCAAG	47	423.233	39	404.329	20	216.481	42	330.508	86	447.018
GTTCCCTGGC	47	423.233	16	165.879	13	140.712	38	299.031	156	810.87
TCAATAAAGG	46	414.228	48	497.636	17	184.009	14	110.169	35	181.926
AGACTATCCT	46	414.228	68	704.985	19	205.657	13	102.3	42	218.311
AACTAAAAAA	46	414.228	54	559.841	46	497.906	66	519.37	50	259.894
CTTAATCCTG	46	414.228	39	404.329	25	270.601	33	259.685	52	270.29
GTGACAGAAG	46	414.228	22	228.083	11	119.064	40	314.77	73	379.445
CCGGTGCAGA	46	414.228	26	269.553	31	335.545	86	676.755	188	977.202
GAGCCAGAGG	46	414.228	25	259.186	18	194.833	74	582.324	219	1138.34
GCCCCTTCTG	45	405.223	5	51.8371	1	10.824	2	15.7385	4	20.7915
GGGGCTGCGG	45	405.223	22	228.083	14	151.536	3	23.6077	13	67.5725
CACCACACCA	45	405.223	20	207.348	1	10.824	7	55.0847	18	93.5619
CCAATTTATC	45	405.223	13	134.776	8	86.5923	21	165.254	21	109.156
GAATATGATA	45	405.223	7	72.5719	4	43.2961	4	31.477	21	109.156
GACATTAAAG	45	405.223	7	72.5719	12	129.888	27	212.47	42	218.311
GGCCTGAGAG	45	405.223	15	155.511	12	129.888	29	228.208	46	239.103
ACATCATAGA	45	405.223	23	238.451	4	43.2961	14	110.169	75	389.841
AACTCTTATT	45	405.223	18	186.614	29	313.897	38	299.031	88	457.414
TCTTGAAGAG	45	405.223	39	404.329	19	205.657	26	204.6	101	524.986
ACCACGGGTC	44	396.218	16	165.879	1	10.824	4	31.477	0	0
ATCCGAGACG	44	396.218	2	20.7348	1	10.824	0	0	0	0
GTAATTGGGA	44	396.218	10	103.674	5	54.1202	7	55.0847	9	46.781
TCATTAAAAA	44	396.218	31	321.39	21	227.305	14	110.169	24	124.749
TTTATTGGAA	44	396.218	36	373.227	18	194.833	18	141.646	51	265.092
GCCTTTCTAA	44	396.218	31	321.39	28	303.073	30	236.077	61	317.071
CATCCCTCCT	44	396.218	26	269.553	6	64.9442	20	157.385	71	369.05
CTAACTAGTT	44	396.218	58	601.31	80	865.923	103	810.532	87	452.216
AGAGGAGGTG	44	396.218	27	279.92	11	119.064	48	377.724	96	498.997
GCAAAAAACC	44	396.218	42	435.432	39	422.137	133	1046.61	202	1049.97
TGTTGGGAAG	43	387.213	13	134.776	4	43.2961	7	55.0847	10	51.9788
TGTGGAAACC	43	387.213	9	93.3068	3	32.4721	8	62.954	12	62.3746
GACGTGTGGG	43	387.213	15	155.511	7	75.7682	23	180.993	34	176.728
AGGAGCAGAT	43	387.213	12	124.409	11	119.064	21	165.254	38	197.52
TCAGACGCGG	43	387.213	4	41.4697	9	97.4163	10	78.6924	60	311.873
CTAAAAATCC	43	387.213	42	435.432	73	790.154	92	723.971	98	509.393
GAAGTTTGTC	43	387.213	33	342.125	62	671.09	149	1172.52	126	654.933
CTGTCGGTGA	43	387.213	40	414.697	47	508.73	97	763.317	153	795.276
ATGGAATAAA	42	378.208	9	93.3068	8	86.5923	6	47.2155	11	57.1767
GAAATCCGAA	42	378.208	1	10.3674	2	21.6481	3	23.6077	13	67.5725
TGCTGGTGTG	42	378.208	124	1285.56	14	151.536	16	125.908	23	119.551
AAAATAAACA	42	378.208	15	155.511	8	86.5923	10	78.6924	25	129.947
GGGCTTTGAG	42	378.208	1	10.3674	6	64.9442	24	188.862	32	166.332
ATTGTTTATG	42	378.208	22	228.083	8	86.5923	3	23.6077	34	176.728
TGCAGCACGA	42	378.208	47	487.269	33	357.193	90	708.232	68	353.456
TTGGGAAGTA	42	378.208	43	445.799	17	184.009	29	228.208	69	358.654
CCCCTGTGCC	42	378.208	18	186.614	20	216.481	30	236.077	70	363.852
GTAATCCTGC	42	378.208	25	259.186	44	476.257	21	165.254	72	374.248
CCCGGTGCTG	42	378.208	5	51.8371	19	205.657	37	291.162	84	436.622
GATATTAAAG	41	369.203	0	0	0	0	1	7.86924	1	5.19788
TGTAATTGGA	41	369.203	4	41.4697	1	10.824	0	0	3	15.5937
TGCTCCAGGA	41	369.203	1	10.3674	1	10.824	1	7.86924	4	20.7915
AATAAAATTA	41	369.203	14	145.144	7	75.7682	6	47.2155	6	31.1873
GAGACTACTT	41	369.203	12	124.409	7	75.7682	6	47.2155	18	93.5619
TGTTTGAGGG	41	369.203	5	51.8371	5	54.1202	12	94.4309	24	124.749
GTGATTGTGA	41	369.203	16	165.879	23	248.953	57	448.547	56	291.081
TATAAAGTCT	41	369.203	23	238.451	11	119.064	18	141.646	86	447.018
GTTCGTGCCA	41	369.203	46	476.901	38	411.313	110	865.617	96	498.997
CTGTTCGAGG	41	369.203	20	207.348	9	97.4163	29	228.208	101	524.986
GAGTTGACCC	41	369.203	9	93.3068	11	119.064	35	275.424	104	540.58
GTGTCAACCA	41	369.203	28	290.288	21	227.305	49	385.593	161	836.859
ATGCCAAGGA	40	360.198	4	41.4697	1	10.824	7	55.0847	5	25.9894
TGCAGGGGGT	40	360.198	13	134.776	15	162.361	14	110.169	8	41.5831
GTCGTGATCA	40	360.198	9	93.3068	6	64.9442	7	55.0847	14	72.7704
GTTTGGCAGT	40	360.198	26	269.553	8	86.5923	37	291.162	29	150.739
GCTTCCGTCT	40	360.198	13	134.776	10	108.24	12	94.4309	183	951.213
AGGAAAAAAA	39	351.193	16	165.879	18	194.833	44	346.247	29	150.739
ATGTTTTTGT	39	351.193	30	311.023	22	238.129	33	259.685	29	150.739
ACAGGAACTC	39	351.193	19	196.981	21	227.305	42	330.508	49	254.696
GGGAGCCAAG	39	351.193	23	238.451	23	248.953	44	346.247	99	514.59
AGAAAGAAGG	39	351.193	64	663.515	40	432.961	74	582.324	136	706.912
CCCAGCCACT	39	351.193	26	269.553	35	378.841	62	487.893	157	816.068
TAAATTAGAA	38	342.188	6	62.2045	0	0	0	0	2	10.3958
GGGATACAAG	38	342.188	8	82.9394	6	64.9442	6	47.2155	8	41.5831
CATTTGGCTA	38	342.188	34	352.492	12	129.888	10	78.6924	35	181.926
GAGCGTCCTG	38	342.188	50	518.371	16	173.185	34	267.554	50	259.894
CGCGTCATTC	38	342.188	12	124.409	40	432.961	53	417.07	63	327.467
GAAGTCGGAA	38	342.188	76	787.924	169	1829.26	146	1148.91	65	337.862
CGATTTGTAT	38	342.188	312	3234.64	105	1136.52	115	904.963	162	842.057
CAGATTTTTG	37	333.183	4	41.4697	0	0	0	0	0	0
CATTCAAATG	37	333.183	14	145.144	11	119.064	6	47.2155	13	67.5725
GGAAAAGGAA	37	333.183	8	82.9394	16	173.185	10	78.6924	20	103.958
TGTTTGTACA	37	333.183	42	435.432	14	151.536	4	31.477	33	171.53
CAGGAGGAAT	37	333.183	10	103.674	4	43.2961	27	212.47	34	176.728
AGGGCATTGA	37	333.183	61	632.413	34	368.017	46	361.985	37	192.322
AGAGCATAAG	37	333.183	29	300.655	22	238.129	20	157.385	38	197.52
AAACTGTCAC	37	333.183	14	145.144	8	86.5923	19	149.516	39	202.717
TTGTTCGAGG	37	333.183	9	93.3068	9	97.4163	19	149.516	40	207.915
TCAAAAAAAA	37	333.183	51	528.738	66	714.386	80	629.54	45	233.905
GTACAATGAA	37	333.183	28	290.288	11	119.064	25	196.731	51	265.092
GTTCCTAGTC	37	333.183	44	456.167	69	746.858	46	361.985	71	369.05
GGAAGCAAAA	37	333.183	36	373.227	89	963.339	148	1164.65	91	473.007
AGAGGTGTAG	37	333.183	32	331.757	25	270.601	35	275.424	100	519.788
CCTTCTGTCT	37	333.183	43	445.799	21	227.305	40	314.77	172	894.036
GACAAGGTGT	37	333.183	11	114.042	13	140.712	64	503.632	318	1652.93
GACCCAGGAG	36	324.178	17	176.246	3	32.4721	0	0	1	5.19788
GAGCAAAAGA	36	324.178	13	134.776	0	0	2	15.7385	4	20.7915
TGCAGAGATG	36	324.178	1	10.3674	2	21.6481	4	31.477	12	62.3746
CTTGGCACAC	36	324.178	26	269.553	8	86.5923	9	70.8232	12	62.3746
TCTTAATGAA	36	324.178	8	82.9394	1	10.824	4	31.477	19	98.7598
GGGGGAGGGG	36	324.178	20	207.348	30	324.721	42	330.508	27	140.343
AAAATTCTTA	36	324.178	12	124.409	19	205.657	42	330.508	35	181.926
TATGTTGCAG	36	324.178	61	632.413	21	227.305	29	228.208	60	311.873
GCCCAGGGGC	36	324.178	28	290.288	23	248.953	65	511.501	95	493.799
AAAGCCCATC	36	324.178	36	373.227	28	303.073	35	275.424	97	504.195
TGTGTCTACA	36	324.178	6	62.2045	12	129.888	52	409.201	333	1730.9
CTTGACATAC	35	315.173	8	82.9394	2	21.6481	2	15.7385	11	57.1767
TTTGAATGTG	35	315.173	1	10.3674	0	0	1	7.86924	18	93.5619
TTAAACCTCA	35	315.173	27	279.92	12	129.888	16	125.908	19	98.7598
GACTTTATTT	35	315.173	45	466.534	22	238.129	21	165.254	21	109.156
GTAAATGTAG	35	315.173	28	290.288	6	64.9442	12	94.4309	25	129.947
CAAATAGAAC	35	315.173	18	186.614	10	108.24	18	141.646	27	140.343
GGCTTCAACA	35	315.173	6	62.2045	9	97.4163	10	78.6924	30	155.937
TATTTGCAGG	35	315.173	19	196.981	9	97.4163	12	94.4309	34	176.728
TAAATAATTT	35	315.173	13	134.776	28	303.073	24	188.862	36	187.124
GCCAAAAAAA	35	315.173	28	290.288	37	400.489	68	535.109	37	192.322
TGCCGTGGGT	35	315.173	9	93.3068	17	184.009	38	299.031	43	223.509
GGTGGGGATC	35	315.173	11	114.042	17	184.009	12	94.4309	47	244.301
AAGGTGGAGG	35	315.173	9	93.3068	15	162.361	18	141.646	63	327.467
CGGCCTCTCA	35	315.173	16	165.879	8	86.5923	27	212.47	82	426.226
CAACTCTGTA	34	306.168	1	10.3674	2	21.6481	5	39.3462	3	15.5937
TAATGCCTTT	34	306.168	1	10.3674	0	0	4	31.477	3	15.5937
AATAAAGGCC	34	306.168	9	93.3068	4	43.2961	2	15.7385	9	46.781
TGATTATTGC	34	306.168	21	217.716	8	86.5923	12	94.4309	17	88.364
TTCATTATAA	34	306.168	2	20.7348	3	32.4721	3	23.6077	26	135.145
TTTCTGTCTC	34	306.168	12	124.409	5	54.1202	3	23.6077	28	145.541
TTTTATGGAA	34	306.168	8	82.9394	5	54.1202	6	47.2155	31	161.134
AGTCCAAAAA	34	306.168	5	51.8371	7	75.7682	14	110.169	32	166.332
AAACTTGTCC	34	306.168	21	217.716	27	292.249	30	236.077	37	192.322
GAGCTGGTGG	34	306.168	48	497.636	39	422.137	102	802.663	38	197.52
GGTGCGGCCC	34	306.168	11	114.042	31	335.545	38	299.031	39	202.717
GTAGCCATTT	34	306.168	14	145.144	13	140.712	29	228.208	50	259.894
GGTCCAGGTG	34	306.168	30	311.023	12	129.888	34	267.554	62	322.269
TTGACTATGG	34	306.168	21	217.716	13	140.712	27	212.47	74	384.643
AGTTCTCCCT	34	306.168	27	279.92	22	238.129	54	424.939	101	524.986
ATGATTCTGG	34	306.168	88	912.333	33	357.193	62	487.893	131	680.923
ATTTTTTTTT	34	306.168	125	1295.93	377	4080.66	634	4989.1	653	3394.22
GATTAACATT	33	297.163	29	300.655	6	64.9442	1	7.86924	14	72.7704
TGGGAGAGGT	33	297.163	4	41.4697	2	21.6481	3	23.6077	17	88.364
CCAAAAAAAA	33	297.163	8	82.9394	26	281.425	29	228.208	18	93.5619
TCAATAAAGA	33	297.163	12	124.409	5	54.1202	12	94.4309	20	103.958
GGAAAAAAAA	33	297.163	17	176.246	25	270.601	43	338.378	20	103.958
GAGGGTATGA	33	297.163	16	165.879	15	162.361	21	165.254	24	124.749
TGAAGTTGTA	33	297.163	16	165.879	13	140.712	22	173.123	29	150.739
CAGTTCGCTG	33	297.163	12	124.409	11	119.064	24	188.862	33	171.53
TGCCGCAGGT	33	297.163	11	114.042	19	205.657	31	243.947	37	192.322
ATCCTGTGCT	33	297.163	17	176.246	12	129.888	21	165.254	46	239.103
AAGATTCACC	33	297.163	47	487.269	36	389.665	39	306.901	71	369.05
CCTTCCAAGG	33	297.163	11	114.042	1	10.824	11	86.5617	121	628.944
GAAATGTAAT	32	288.158	5	51.8371	1	10.824	0	0	0	0
CCAAATTCAA	32	288.158	0	0	3	32.4721	9	70.8232	3	15.5937
GCCGAAATGA	32	288.158	23	238.451	5	54.1202	8	62.954	8	41.5831
CCTGGTGTAC	32	288.158	28	290.288	8	86.5923	4	31.477	10	51.9788
GATGAATAAA	32	288.158	20	207.348	8	86.5923	11	86.5617	13	67.5725
GACAAATAAT	32	288.158	36	373.227	14	151.536	8	62.954	14	72.7704
CTGACAGTTC	32	288.158	14	145.144	10	108.24	18	141.646	14	72.7704
TTAATAAAAA	32	288.158	11	114.042	7	75.7682	3	23.6077	16	83.1661
GCTTCTATTC	32	288.158	89	922.701	21	227.305	18	141.646	37	192.322
TTTTTAAAAC	32	288.158	44	456.167	11	119.064	8	62.954	38	197.52
TGGTTCCTGG	32	288.158	1	10.3674	1	10.824	8	62.954	39	202.717
GAAATTAAAT	32	288.158	8	82.9394	23	248.953	53	417.07	43	223.509
GTTTCCAATC	32	288.158	15	155.511	11	119.064	23	180.993	47	244.301
CTCCAATAAA	32	288.158	7	72.5719	11	119.064	9	70.8232	58	301.477
GGCCTGCATT	32	288.158	15	155.511	13	140.712	42	330.508	74	384.643
CCGGTTGCTC	32	288.158	1	10.3674	2	21.6481	5	39.3462	101	524.986
GCCGAGTCCG	32	288.158	33	342.125	38	411.313	117	920.702	177	920.025
GCACGCCTGG	31	279.154	2	20.7348	2	21.6481	3	23.6077	10	51.9788
AATAAAGATG	31	279.154	6	62.2045	1	10.824	4	31.477	24	124.749
GCACCAAAAA	31	279.154	28	290.288	26	281.425	75	590.193	25	129.947
TGAGGTGACA	31	279.154	8	82.9394	3	32.4721	5	39.3462	31	161.134
TGGGGTGTGT	31	279.154	8	82.9394	4	43.2961	14	110.169	34	176.728
TACGACTTAA	31	279.154	17	176.246	11	119.064	34	267.554	43	223.509
TTTCTGAATA	31	279.154	47	487.269	11	119.064	18	141.646	44	228.707
AACGAAAGTT	31	279.154	29	300.655	138	1493.72	80	629.54	91	473.007
GGTGGGGAGA	31	279.154	21	217.716	25	270.601	56	440.678	123	639.34
AAGGTGGCCC	31	279.154	32	331.757	14	151.536	54	424.939	134	696.516
TACTCTGTGC	31	279.154	50	518.371	27	292.249	65	511.501	175	909.63
GTAGAAGCTG	30	270.149	6	62.2045	0	0	1	7.86924	1	5.19788
AGGTTTTAAA	30	270.149	9	93.3068	4	43.2961	2	15.7385	4	20.7915
GCCATTTTCA	30	270.149	6	62.2045	6	64.9442	10	78.6924	6	31.1873
GCACTAGAAC	30	270.149	2	20.7348	3	32.4721	1	7.86924	6	31.1873
GTGGTTCAAC	30	270.149	9	93.3068	10	108.24	17	133.777	12	62.3746
CTGTACATAA	30	270.149	18	186.614	6	64.9442	8	62.954	16	83.1661
GAGCCCGGAC	30	270.149	8	82.9394	10	108.24	9	70.8232	23	119.551
TGCCGTGGGA	30	270.149	3	31.1023	12	129.888	9	70.8232	29	150.739
CCGCCACCTC	30	270.149	9	93.3068	11	119.064	15	118.039	40	207.915
CCCCTCTCCC	30	270.149	5	51.8371	4	43.2961	16	125.908	50	259.894
ATTATTTTTG	30	270.149	22	228.083	25	270.601	14	110.169	56	291.081
AGAGCCTTTC	30	270.149	2	20.7348	6	64.9442	16	125.908	57	296.279
AAGGACAGCA	30	270.149	14	145.144	9	97.4163	20	157.385	74	384.643
TTTTAAAAGG	30	270.149	9	93.3068	20	216.481	12	94.4309	131	680.923
CAGTATGCCC	30	270.149	20	207.348	16	173.185	40	314.77	160	831.661
GTGCTCAAAC	29	261.144	2	20.7348	5	54.1202	3	23.6077	4	20.7915
TAGTTTTTAA	29	261.144	7	72.5719	1	10.824	8	62.954	5	25.9894
TGAATTAAAA	29	261.144	7	72.5719	6	64.9442	10	78.6924	12	62.3746
GCCCTGGAGC	29	261.144	8	82.9394	11	119.064	14	110.169	42	218.311
GAAATGTAAG	29	261.144	12	124.409	4	43.2961	10	78.6924	42	218.311
AAAAAACTTT	29	261.144	28	290.288	40	432.961	57	448.547	53	275.488
GTGTAATAAG	29	261.144	44	456.167	23	248.953	33	259.685	66	343.06
TAGAAGGAGC	29	261.144	3	31.1023	14	151.536	21	165.254	73	379.445
GGCTTCACCC	29	261.144	13	134.776	19	205.657	41	322.639	133	691.318
GACAGCGAAG	28	252.139	0	0	0	0	0	0	1	5.19788
TAAATGGGTT	28	252.139	8	82.9394	2	21.6481	2	15.7385	3	15.5937
GGGTGAGGTT	28	252.139	1	10.3674	0	0	3	23.6077	8	41.5831
CCACAGGTCG	28	252.139	2	20.7348	0	0	3	23.6077	8	41.5831
AGGAAGTGCT	28	252.139	36	373.227	6	64.9442	8	62.954	9	46.781
TTAACTTTTA	28	252.139	15	155.511	14	151.536	14	110.169	11	57.1767
CCTTTGTAAG	28	252.139	5	51.8371	3	32.4721	6	47.2155	13	67.5725
AGTCAGCTGG	28	252.139	11	114.042	7	75.7682	4	31.477	15	77.9683
TAAGTGGAAT	28	252.139	12	124.409	4	43.2961	5	39.3462	17	88.364
CTTTTTAAGA	28	252.139	12	124.409	8	86.5923	10	78.6924	17	88.364
ATAATGATGG	28	252.139	9	93.3068	7	75.7682	4	31.477	18	93.5619
AGTCCATCAC	28	252.139	4	41.4697	0	0	6	47.2155	18	93.5619
TGGACTTTTA	28	252.139	13	134.776	12	129.888	13	102.3	18	93.5619
TGGGAACTAA	28	252.139	3	31.1023	15	162.361	34	267.554	33	171.53
TGATGTTTGA	28	252.139	23	238.451	11	119.064	25	196.731	50	259.894
TTACCCAGGG	28	252.139	41	425.064	32	346.369	22	173.123	72	374.248
AGCAGTTTAA	28	252.139	40	414.697	109	1179.82	88	692.494	73	379.445
ATCCTCATCC	28	252.139	12	124.409	5	54.1202	14	110.169	125	649.735
CCTACTAAGC	28	252.139	13	134.776	14	151.536	62	487.893	229	1190.32
GGCAAAGTTG	28	252.139	3	31.1023	11	119.064	48	377.724	271	1408.63
AAAATCATTA	27	243.134	7	72.5719	3	32.4721	4	31.477	4	20.7915
CATAAATTCA	27	243.134	9	93.3068	5	54.1202	2	15.7385	5	25.9894
TCCAGAATCC	27	243.134	9	93.3068	5	54.1202	6	47.2155	7	36.3852
CTGATATTGA	27	243.134	11	114.042	2	21.6481	1	7.86924	7	36.3852
CAGTATTCTA	27	243.134	4	41.4697	0	0	2	15.7385	8	41.5831
TTAAAAAAAA	27	243.134	5	51.8371	17	184.009	26	204.6	8	41.5831
GAAACTTTGC	27	243.134	14	145.144	14	151.536	8	62.954	10	51.9788
TTGAAAGGTT	27	243.134	15	155.511	6	64.9442	11	86.5617	12	62.3746
TCAACTTGAA	27	243.134	33	342.125	25	270.601	28	220.339	15	77.9683
CTGCCAACTT	27	243.134	16	165.879	17	184.009	42	330.508	21	109.156
CTGGAAATTT	27	243.134	13	134.776	20	216.481	28	220.339	24	124.749
GTTGCAGCTG	27	243.134	6	62.2045	8	86.5923	15	118.039	29	150.739
CAGGGGCTTC	27	243.134	23	238.451	44	476.257	64	503.632	49	254.696
GCATTAAAGT	27	243.134	15	155.511	22	238.129	43	338.378	75	389.841
TTTTGAAGCA	27	243.134	37	383.595	22	238.129	46	361.985	79	410.633
CAGCAGAAGC	27	243.134	26	269.553	24	259.777	42	330.508	103	535.382
TTCAGCTCCA	27	243.134	7	72.5719	0	0	7	55.0847	124	644.538
CCCCGGGAGC	26	234.129	6	62.2045	0	0	3	23.6077	0	0
CCGCGGGCAC	26	234.129	10	103.674	9	97.4163	10	78.6924	3	15.5937
GTGCCTGAGA	26	234.129	3	31.1023	5	54.1202	9	70.8232	16	83.1661
GATACTAGTC	26	234.129	22	228.083	10	108.24	5	39.3462	23	119.551
GTGCCTGGGA	26	234.129	6	62.2045	7	75.7682	17	133.777	31	161.134
CCGCTCTGGC	26	234.129	2	20.7348	12	129.888	28	220.339	48	249.498
AACCCTGTGG	26	234.129	5	51.8371	3	32.4721	21	165.254	63	327.467
AAGTGAGGAG	26	234.129	16	165.879	8	86.5923	24	188.862	66	343.06
GTTCCCAAGA	26	234.129	20	207.348	20	216.481	54	424.939	70	363.852
CAGATCCACA	26	234.129	100	1036.74	152	1645.25	87	684.624	70	363.852
TAACCTGATA	26	234.129	6	62.2045	8	86.5923	27	212.47	81	421.029
TGAACCGCCC	26	234.129	9	93.3068	14	151.536	36	283.293	84	436.622
CAGTCACTCA	26	234.129	23	238.451	14	151.536	47	369.854	112	582.163
CCATACTCGG	26	234.129	130	1347.76	179	1937.5	71	558.716	153	795.276
TCCAGTTGCT	26	234.129	60	622.045	60	649.442	143	1125.3	168	873.244
GCCGAGTATC	26	234.129	636	6593.68	645	6981.5	1146	9018.15	172	894.036
CTGGGCCCGG	26	234.129	18	186.614	34	368.017	58	456.416	174	904.432
CATCTGCAGG	26	234.129	492	5100.77	477	5163.06	729	5736.68	404	2099.94
ACATTCCAAT	25	225.124	5	51.8371	1	10.824	1	7.86924	4	20.7915
TTAATAAAAG	25	225.124	3	31.1023	4	43.2961	0	0	9	46.781
GCTCTGAAGA	25	225.124	5	51.8371	4	43.2961	14	110.169	14	72.7704
GCAGTACTTG	25	225.124	5	51.8371	4	43.2961	6	47.2155	15	77.9683
TTGCTGTGTC	25	225.124	1	10.3674	2	21.6481	8	62.954	15	77.9683
TTCATCTGTC	25	225.124	12	124.409	0	0	4	31.477	18	93.5619
CTGCCATAAC	25	225.124	20	207.348	9	97.4163	21	165.254	20	103.958
ACGCTGAATA	25	225.124	13	134.776	12	129.888	11	86.5617	24	124.749
TGTTTTCTCT	25	225.124	5	51.8371	7	75.7682	10	78.6924	25	129.947
AGAAATCATT	25	225.124	4	41.4697	3	32.4721	15	118.039	27	140.343
CCACCCTCAG	25	225.124	5	51.8371	4	43.2961	9	70.8232	29	150.739
TCCTCAAGGT	25	225.124	39	404.329	22	238.129	15	118.039	35	181.926
CTGAGACAAA	25	225.124	18	186.614	10	108.24	19	149.516	40	207.915
TAGGGGAAGA	25	225.124	9	93.3068	8	86.5923	15	118.039	42	218.311
TTTGCCTGCT	25	225.124	13	134.776	9	97.4163	19	149.516	42	218.311
TCTGAATTCT	25	225.124	24	248.818	30	324.721	59	464.285	45	233.905
AAATACTATT	25	225.124	21	217.716	6	64.9442	8	62.954	52	270.29
GAGTGAAAAT	25	225.124	12	124.409	28	303.073	67	527.239	53	275.488
GATTGGTCTC	25	225.124	9	93.3068	17	184.009	17	133.777	57	296.279
CAGTTTTGTT	25	225.124	170	1762.46	113	1223.12	146	1148.91	59	306.675
GTTTGAAAAA	25	225.124	42	435.432	43	465.433	79	621.67	65	337.862
CCCTCCCCCC	25	225.124	12	124.409	25	270.601	44	346.247	94	488.601
AGGCGGCTGG	25	225.124	16	165.879	27	292.249	67	527.239	97	504.195
TCCTCTGCAG	24	216.119	8	82.9394	2	21.6481	1	7.86924	4	20.7915
TTATTTGTAA	24	216.119	27	279.92	4	43.2961	5	39.3462	12	62.3746
AGGACACAGG	24	216.119	25	259.186	24	259.777	10	78.6924	13	67.5725
TGTCTCCAAA	24	216.119	1	10.3674	1	10.824	6	47.2155	15	77.9683
TATGGTTAAA	24	216.119	22	228.083	7	75.7682	15	118.039	19	98.7598
GAAAATAAAA	24	216.119	14	145.144	26	281.425	24	188.862	20	103.958
CTTAAGGATC	24	216.119	10	103.674	4	43.2961	11	86.5617	24	124.749
TTTTCTGCTG	24	216.119	6	62.2045	2	21.6481	8	62.954	24	124.749
GGTCAGGCAA	24	216.119	0	0	8	86.5923	10	78.6924	26	135.145
CAGACTATGT	24	216.119	17	176.246	4	43.2961	14	110.169	35	181.926
TATTGGTTTA	24	216.119	8	82.9394	6	64.9442	7	55.0847	35	181.926
CTAAACTTTT	24	216.119	20	207.348	41	443.785	62	487.893	36	187.124
GGCAGAAGTG	24	216.119	5	51.8371	13	140.712	9	70.8232	37	192.322
TGAAGTAAAT	24	216.119	30	311.023	18	194.833	48	377.724	42	218.311
TTGTTGTTAA	24	216.119	22	228.083	4	43.2961	11	86.5617	44	228.707
CAAGTATCCG	24	216.119	16	165.879	18	194.833	9	70.8232	55	285.884
GAGGCATCAC	24	216.119	16	165.879	3	32.4721	40	314.77	64	332.665
CCCTACGTTG	24	216.119	4	41.4697	8	86.5923	17	133.777	65	337.862
CCCACAAGGT	24	216.119	26	269.553	23	248.953	23	180.993	73	379.445
GTCACTGTGT	24	216.119	28	290.288	14	151.536	25	196.731	94	488.601
TGCATCGACT	24	216.119	85	881.231	61	660.266	108	849.878	99	514.59
TACTTTATTA	23	207.114	3	31.1023	0	0	0	0	2	10.3958
AGTTGGGGGA	23	207.114	1	10.3674	1	10.824	6	47.2155	5	25.9894
AGCAGGGGTG	23	207.114	8	82.9394	2	21.6481	2	15.7385	6	31.1873
CAAACCCAAA	23	207.114	3	31.1023	2	21.6481	5	39.3462	9	46.781
GCAAGGCCCA	23	207.114	0	0	0	0	2	15.7385	11	57.1767
TGTAAAGATT	23	207.114	5	51.8371	8	86.5923	5	39.3462	12	62.3746
CATTGCCTTC	23	207.114	17	176.246	8	86.5923	8	62.954	14	72.7704
CAAAACCTAA	23	207.114	18	186.614	3	32.4721	9	70.8232	16	83.1661
CAACAAAACC	23	207.114	39	404.329	48	519.554	44	346.247	20	103.958
CAAATAAAAA	23	207.114	16	165.879	10	108.24	25	196.731	21	109.156
ATGCTGTTGA	23	207.114	22	228.083	11	119.064	10	78.6924	21	109.156
AGGATGTGGG	23	207.114	18	186.614	19	205.657	12	94.4309	28	145.541
AGATGCATTG	23	207.114	6	62.2045	1	10.824	5	39.3462	29	150.739
GTACGGAGTT	23	207.114	9	93.3068	22	238.129	37	291.162	31	161.134
AGCTGAAAAA	23	207.114	30	311.023	22	238.129	64	503.632	32	166.332
CTCGAATAAA	23	207.114	41	425.064	34	368.017	52	409.201	33	171.53
AAAAGGTGTT	23	207.114	14	145.144	11	119.064	11	86.5617	38	197.52
TGTTTGAAAT	23	207.114	15	155.511	7	75.7682	14	110.169	40	207.915
AGAAAATACG	23	207.114	8	82.9394	18	194.833	34	267.554	41	213.113
TAGACTGGAA	23	207.114	18	186.614	13	140.712	13	102.3	42	218.311
TCGTTTTCTT	23	207.114	29	300.655	27	292.249	50	393.462	43	223.509
TTAGTTACCT	23	207.114	29	300.655	7	75.7682	8	62.954	47	244.301
TCCAGTGTTG	23	207.114	8	82.9394	4	43.2961	4	31.477	56	291.081
TCACCGATCT	23	207.114	17	176.246	15	162.361	20	157.385	75	389.841
ATCCAACATC	23	207.114	20	207.348	11	119.064	29	228.208	76	395.039
CACTGCTTTG	23	207.114	78	808.659	114	1233.94	64	503.632	108	561.371
TTTGGCCCTC	23	207.114	9	93.3068	12	129.888	22	173.123	111	576.965
AGCACGTCGG	23	207.114	74	767.189	86	930.867	173	1361.38	162	842.057
GAAATGAAAA	22	198.109	4	41.4697	1	10.824	1	7.86924	1	5.19788
TATAGACTGA	22	198.109	5	51.8371	1	10.824	1	7.86924	3	15.5937
GATTAAAGTA	22	198.109	3	31.1023	3	32.4721	1	7.86924	4	20.7915
GTGGAAGAAT	22	198.109	31	321.39	16	173.185	11	86.5617	6	31.1873
CGTTTAATGT	22	198.109	5	51.8371	7	75.7682	9	70.8232	8	41.5831
TACTGGAGTA	22	198.109	3	31.1023	1	10.824	3	23.6077	10	51.9788
ACCCTCCAAG	22	198.109	12	124.409	7	75.7682	10	78.6924	11	57.1767
GGAACCTCCA	22	198.109	2	20.7348	4	43.2961	10	78.6924	12	62.3746
AGGTGGCGGG	22	198.109	1	10.3674	0	0	2	15.7385	16	83.1661
AACCGTGCTG	22	198.109	22	228.083	18	194.833	17	133.777	19	98.7598
TAACAGAATA	22	198.109	9	93.3068	8	86.5923	9	70.8232	19	98.7598
TCAAATCATT	22	198.109	2	20.7348	7	75.7682	10	78.6924	25	129.947
GGGAGGGAGG	22	198.109	5	51.8371	3	32.4721	10	78.6924	26	135.145
GGGGAGGGGA	22	198.109	3	31.1023	4	43.2961	13	102.3	28	145.541
CCGAATTAAA	22	198.109	8	82.9394	25	270.601	37	291.162	30	155.937
AGTTTAAGCA	22	198.109	15	155.511	13	140.712	12	94.4309	30	155.937
CAAAGGGAGG	22	198.109	25	259.186	13	140.712	9	70.8232	31	161.134
TCCATCAAGA	22	198.109	15	155.511	10	108.24	7	55.0847	31	161.134
GAGGGCATCC	22	198.109	5	51.8371	5	54.1202	12	94.4309	36	187.124
GATGCCAAGC	22	198.109	5	51.8371	0	0	8	62.954	40	207.915
CCCAGGGATT	22	198.109	18	186.614	4	43.2961	15	118.039	43	223.509
GCTCGCCTCT	22	198.109	17	176.246	6	64.9442	30	236.077	45	233.905
GCTCAGTGAC	22	198.109	3	31.1023	5	54.1202	8	62.954	66	343.06
TATATGTTAG	22	198.109	22	228.083	4	43.2961	4	31.477	68	353.456
GGCTGTGGCC	22	198.109	6	62.2045	24	259.777	39	306.901	73	379.445
CTGCAGGTGT	22	198.109	8	82.9394	8	86.5923	19	149.516	75	389.841
GGGGGCAGGG	22	198.109	5	51.8371	5	54.1202	28	220.339	98	509.393
AAGACATCCA	22	198.109	26	269.553	27	292.249	46	361.985	294	1528.18
TAAGAATAGA	21	189.104	1	10.3674	0	0	0	0	0	0
TTAATGAGAA	21	189.104	10	103.674	4	43.2961	1	7.86924	7	36.3852
TTTTTAATGT	21	189.104	5	51.8371	4	43.2961	4	31.477	8	41.5831
TACCCGCCCC	21	189.104	7	72.5719	6	64.9442	2	15.7385	10	51.9788
TGCCGAGAGT	21	189.104	2	20.7348	2	21.6481	6	47.2155	14	72.7704
TGGAAAGATG	21	189.104	11	114.042	1	10.824	7	55.0847	15	77.9683
TGTGTATGTT	21	189.104	17	176.246	4	43.2961	3	23.6077	19	98.7598
AGGATGCGGG	21	189.104	6	62.2045	11	119.064	14	110.169	19	98.7598
TGCCGCAGGA	21	189.104	2	20.7348	12	129.888	2	15.7385	22	114.353
CAAGAAGAGA	21	189.104	6	62.2045	5	54.1202	8	62.954	23	119.551
AAGGTAGCAT	21	189.104	15	155.511	10	108.24	4	31.477	24	124.749
AGGCTGGGGG	21	189.104	7	72.5719	4	43.2961	15	118.039	28	145.541
TGTTGCTGAA	21	189.104	11	114.042	4	43.2961	8	62.954	33	171.53
TTGCTGTGGC	21	189.104	7	72.5719	5	54.1202	16	125.908	34	176.728
CTGCGATACG	21	189.104	33	342.125	33	357.193	75	590.193	88	457.414
AGTGCACGTG	21	189.104	15	155.511	19	205.657	22	173.123	95	493.799
AGCATCTGGG	21	189.104	4	41.4697	10	108.24	21	165.254	99	514.59
GCTGTGGAGA	21	189.104	20	207.348	8	86.5923	56	440.678	153	795.276
TATGATGACT	21	189.104	48	497.636	27	292.249	22	173.123	180	935.619
TCAAGCCATC	20	180.099	1	10.3674	0	0	1	7.86924	2	10.3958
GTGAACTTAA	20	180.099	5	51.8371	2	21.6481	4	31.477	6	31.1873
CAAACACTGA	20	180.099	10	103.674	16	173.185	13	102.3	7	36.3852
GTTGTGTTTA	20	180.099	2	20.7348	0	0	7	55.0847	7	36.3852
TTGAATGAAT	20	180.099	2	20.7348	10	108.24	6	47.2155	8	41.5831
GCAGCTCTGG	20	180.099	6	62.2045	1	10.824	8	62.954	8	41.5831
TCTCTGCCTT	20	180.099	3	31.1023	0	0	2	15.7385	12	62.3746
TAAAATATTT	20	180.099	15	155.511	10	108.24	7	55.0847	13	67.5725
CTGGACAAGA	20	180.099	1	10.3674	1	10.824	5	39.3462	15	77.9683
GTGCTGTCAG	20	180.099	6	62.2045	8	86.5923	10	78.6924	16	83.1661
GCAACACTGG	20	180.099	14	145.144	21	227.305	18	141.646	16	83.1661
ACATTTCTAT	20	180.099	7	72.5719	5	54.1202	8	62.954	18	93.5619
TTGTTCTTTG	20	180.099	15	155.511	4	43.2961	3	23.6077	19	98.7598
TTTTGAACTA	20	180.099	12	124.409	8	86.5923	5	39.3462	23	119.551
GTATTTAACA	20	180.099	18	186.614	6	64.9442	1	7.86924	24	124.749
CTGCTGCTGG	20	180.099	25	259.186	5	54.1202	22	173.123	25	129.947
CACCTCCGTC	20	180.099	5	51.8371	5	54.1202	22	173.123	26	135.145
CAAGTTCTTT	20	180.099	3	31.1023	6	64.9442	12	94.4309	27	140.343
GGAGTTTCCA	20	180.099	0	0	5	54.1202	16	125.908	30	155.937
AGCCCCCTGA	20	180.099	8	82.9394	4	43.2961	2	15.7385	31	161.134
GACAGGTAGA	20	180.099	37	383.595	73	790.154	17	133.777	36	187.124
ATGGAGGATA	20	180.099	6	62.2045	5	54.1202	9	70.8232	41	213.113
AGCGCACGTG	20	180.099	17	176.246	49	530.378	21	165.254	44	228.707
AGTCTGATGT	20	180.099	5	51.8371	4	43.2961	12	94.4309	49	254.696
GATCAATGCC	20	180.099	37	383.595	13	140.712	26	204.6	64	332.665
CCACACAAGC	20	180.099	33	342.125	25	270.601	31	243.947	75	389.841
TTGTATTGTA	20	180.099	10	103.674	4	43.2961	2	15.7385	76	395.039
GGTCAGTCGG	20	180.099	94	974.538	151	1634.43	137	1078.09	76	395.039
GCAGTCAGCC	20	180.099	115	1192.25	307	3322.98	96	755.447	98	509.393
TGCAGCTTCG	20	180.099	23	238.451	24	259.777	78	613.801	99	514.59
TGCTCTTCTG	20	180.099	30	311.023	22	238.129	54	424.939	124	644.538
ACCACTTACC	20	180.099	10	103.674	4	43.2961	12	94.4309	175	909.63
CTGACAGGTG	19	171.094	16	165.879	1	10.824	1	7.86924	2	10.3958
TGTTTAATCA	19	171.094	6	62.2045	2	21.6481	3	23.6077	3	15.5937
GGTCCGGCCC	19	171.094	5	51.8371	8	86.5923	6	47.2155	4	20.7915
TAGATTACAA	19	171.094	2	20.7348	0	0	0	0	4	20.7915
TGCACGACTA	19	171.094	4	41.4697	1	10.824	3	23.6077	4	20.7915
GGGCCAACTA	19	171.094	3	31.1023	0	0	4	31.477	5	25.9894
TGAATGAATG	19	171.094	12	124.409	1	10.824	2	15.7385	5	25.9894
GAATCGATTG	19	171.094	6	62.2045	4	43.2961	8	62.954	8	41.5831
GAGTCCCAGT	19	171.094	4	41.4697	5	54.1202	11	86.5617	9	46.781
GACGTGCTGG	19	171.094	1	10.3674	0	0	2	15.7385	10	51.9788
AGATTGCCCC	19	171.094	32	331.757	37	400.489	11	86.5617	11	57.1767
TGAAAATAAA	19	171.094	16	165.879	14	151.536	24	188.862	12	62.3746
TGAAAAAAAA	19	171.094	19	196.981	29	313.897	35	275.424	13	67.5725
AGAAAAAAAA	19	171.094	15	155.511	24	259.777	29	228.208	15	77.9683
TACAATAAAA	19	171.094	7	72.5719	4	43.2961	17	133.777	18	93.5619
TGTATGCAAG	19	171.094	5	51.8371	2	21.6481	2	15.7385	22	114.353
CTGTTTTGAA	19	171.094	13	134.776	6	64.9442	19	149.516	24	124.749
TTTCCTTCAA	19	171.094	5	51.8371	7	75.7682	8	62.954	24	124.749
TAGCTTTTTA	19	171.094	40	414.697	24	259.777	18	141.646	27	140.343
CAGTTACAAA	19	171.094	5	51.8371	17	184.009	21	165.254	31	161.134
GAAGATCAAT	19	171.094	11	114.042	5	54.1202	18	141.646	34	176.728
GGTGAGGCCC	19	171.094	7	72.5719	5	54.1202	3	23.6077	37	192.322
TGCGAAGAGA	19	171.094	7	72.5719	6	64.9442	22	173.123	56	291.081
GTTTTTTGGG	19	171.094	6	62.2045	8	86.5923	28	220.339	56	291.081
TTTCTAATTT	19	171.094	40	414.697	24	259.777	29	228.208	60	311.873
GGGGACGAGG	19	171.094	10	103.674	22	238.129	63	495.762	60	311.873
GGGTTACAAA	19	171.094	29	300.655	32	346.369	62	487.893	64	332.665
CACTCACTAA	19	171.094	39	404.329	22	238.129	20	157.385	65	337.862
TAGGGCAATC	19	171.094	38	393.962	31	335.545	58	456.416	66	343.06
GAACACAATT	19	171.094	38	393.962	37	400.489	69	542.978	71	369.05
ATAGCTTTCT	19	171.094	16	165.879	8	86.5923	14	110.169	71	369.05
TGACTGTCAC	19	171.094	32	331.757	38	411.313	34	267.554	78	405.435
CACGCTTTCT	19	171.094	44	456.167	33	357.193	82	645.278	89	462.612
GCCTACCTCG	19	171.094	1	10.3674	0	0	13	102.3	99	514.59
TGGCCCCGCC	19	171.094	23	238.451	42	454.609	116	912.832	103	535.382
GGGACCCCAG	19	171.094	9	93.3068	14	151.536	46	361.985	105	545.778
AGCCCAGGCC	19	171.094	0	0	10	108.24	23	180.993	125	649.735
ATGGCCTAGC	19	171.094	23	238.451	20	216.481	45	354.116	160	831.661
ATCAAAAGGA	18	162.089	1	10.3674	0	0	0	0	1	5.19788
CTGTGGCTCA	18	162.089	7	72.5719	1	10.824	3	23.6077	1	5.19788
TGAATATTTA	18	162.089	9	93.3068	3	32.4721	6	47.2155	1	5.19788
AATGTGAAAA	18	162.089	7	72.5719	3	32.4721	3	23.6077	2	10.3958
TACTTGTACA	18	162.089	9	93.3068	2	21.6481	0	0	2	10.3958
CTGTGTTGCT	18	162.089	3	31.1023	1	10.824	2	15.7385	2	10.3958
GGGATTAAGA	18	162.089	4	41.4697	1	10.824	6	47.2155	10	51.9788
GCGGCCGCCC	18	162.089	1	10.3674	2	21.6481	1	7.86924	10	51.9788
TACATTATGT	18	162.089	2	20.7348	3	32.4721	1	7.86924	11	57.1767
GACTTTAAAA	18	162.089	21	217.716	10	108.24	18	141.646	12	62.3746
TAACAAAATA	18	162.089	9	93.3068	17	184.009	13	102.3	12	62.3746
CGAATATAGA	18	162.089	14	145.144	11	119.064	5	39.3462	12	62.3746
TGCTGCGGGA	18	162.089	3	31.1023	5	54.1202	2	15.7385	15	77.9683
TGTGATGATG	18	162.089	5	51.8371	4	43.2961	3	23.6077	17	88.364
TATGGCTGAT	18	162.089	12	124.409	11	119.064	9	70.8232	18	93.5619
GACCGACTGG	18	162.089	9	93.3068	5	54.1202	9	70.8232	18	93.5619
GACACGAATA	18	162.089	6	62.2045	12	129.888	14	110.169	23	119.551
AACCCCGTAG	18	162.089	17	176.246	4	43.2961	7	55.0847	27	140.343
CCAACCTTCC	18	162.089	60	622.045	64	692.738	80	629.54	28	145.541
GTCATAAAAT	18	162.089	29	300.655	17	184.009	39	306.901	31	161.134
CAGTTGCTCA	18	162.089	22	228.083	25	270.601	40	314.77	37	192.322
GTCTGCATAT	18	162.089	11	114.042	9	97.4163	8	62.954	41	213.113
TTTCAGATTG	18	162.089	11	114.042	2	21.6481	9	70.8232	44	228.707
TTGGGCCAGA	18	162.089	72	746.454	50	541.202	162	1274.82	49	254.696
ATCTAAAACC	18	162.089	30	311.023	35	378.841	57	448.547	49	254.696
GCTCGGATCC	18	162.089	6	62.2045	25	270.601	19	149.516	51	265.092
TGCCACCGCC	18	162.089	18	186.614	22	238.129	35	275.424	54	280.686
TGCGAACCAG	18	162.089	3	31.1023	2	21.6481	8	62.954	55	285.884
GGGGTGTCGG	18	162.089	0	0	3	32.4721	14	110.169	63	327.467
CCGGGGGTGG	18	162.089	4	41.4697	15	162.361	48	377.724	65	337.862
GCTGTGGAGT	18	162.089	10	103.674	6	64.9442	20	157.385	80	415.831
GCAATAATAG	18	162.089	27	279.92	36	389.665	70	550.847	170	883.64
GGGTAGGATG	17	153.084	6	62.2045	3	32.4721	3	23.6077	3	15.5937
AAGGAGTTAA	17	153.084	6	62.2045	4	43.2961	5	39.3462	4	20.7915
CTGTAAAAGT	17	153.084	4	41.4697	0	0	0	0	4	20.7915
GGGAAAGAAA	17	153.084	2	20.7348	1	10.824	2	15.7385	4	20.7915
TATGGTATGG	17	153.084	3	31.1023	0	0	1	7.86924	5	25.9894
TAAAGTACCC	17	153.084	7	72.5719	2	21.6481	6	47.2155	5	25.9894
TGAAATATAT	17	153.084	2	20.7348	2	21.6481	1	7.86924	5	25.9894
TATTTTCTTT	17	153.084	6	62.2045	3	32.4721	2	15.7385	5	25.9894
CCGGGCAGGG	17	153.084	1	10.3674	0	0	1	7.86924	6	31.1873
TAAATACACT	17	153.084	4	41.4697	0	0	0	0	6	31.1873
AGGAAGATGC	17	153.084	10	103.674	8	86.5923	8	62.954	8	41.5831
TCATTCTTAA	17	153.084	2	20.7348	0	0	2	15.7385	8	41.5831
GGCAAATCAG	17	153.084	4	41.4697	3	32.4721	15	118.039	9	46.781
TCTGGCAGTA	17	153.084	18	186.614	6	64.9442	8	62.954	10	51.9788
TAAAACCTTT	17	153.084	13	134.776	5	54.1202	10	78.6924	10	51.9788
CTGTCATTTG	17	153.084	7	72.5719	5	54.1202	9	70.8232	11	57.1767
AGACAAGCTG	17	153.084	4	41.4697	4	43.2961	6	47.2155	11	57.1767
TCTCCGATGC	17	153.084	0	0	4	43.2961	2	15.7385	12	62.3746
TAAAACTTAA	17	153.084	10	103.674	8	86.5923	6	47.2155	12	62.3746
TTATTAAAAT	17	153.084	6	62.2045	4	43.2961	0	0	13	67.5725
GCTGTATTCC	17	153.084	3	31.1023	4	43.2961	12	94.4309	15	77.9683
CTGAAAAAAA	17	153.084	8	82.9394	14	151.536	42	330.508	16	83.1661
AGAATAAAGC	17	153.084	13	134.776	5	54.1202	10	78.6924	16	83.1661
TGCATCTTAT	17	153.084	7	72.5719	1	10.824	5	39.3462	16	83.1661
GCCCCCGAAC	17	153.084	2	20.7348	5	54.1202	5	39.3462	17	88.364
AGGATCCAGG	17	153.084	5	51.8371	2	21.6481	1	7.86924	19	98.7598
TAATGAAGAA	17	153.084	4	41.4697	7	75.7682	8	62.954	23	119.551
CGCTGTGGGG	17	153.084	1	10.3674	8	86.5923	11	86.5617	24	124.749
GCCCAGGAAC	17	153.084	13	134.776	23	248.953	35	275.424	25	129.947
AGGGGCGTGG	17	153.084	4	41.4697	5	54.1202	3	23.6077	26	135.145
CATCCTGCTG	17	153.084	11	114.042	2	21.6481	12	94.4309	31	161.134
GTCAAAAAAA	17	153.084	22	228.083	49	530.378	86	676.755	32	166.332
ACTTCCAAAC	17	153.084	44	456.167	77	833.451	31	243.947	33	171.53
TTGCGTTGAA	17	153.084	7	72.5719	19	205.657	35	275.424	34	176.728
GGCCCAAGTA	17	153.084	4	41.4697	9	97.4163	11	86.5617	34	176.728
CATTATGTGG	17	153.084	15	155.511	2	21.6481	3	23.6077	36	187.124
TGGACAGGCT	17	153.084	55	570.208	20	216.481	20	157.385	37	192.322
TTCTTCACAG	17	153.084	17	176.246	3	32.4721	10	78.6924	37	192.322
TCTAAGTACG	17	153.084	12	124.409	12	129.888	1	7.86924	38	197.52
TGACAGCTTT	17	153.084	6	62.2045	11	119.064	25	196.731	39	202.717
TGCTGCAGGT	17	153.084	15	155.511	19	205.657	35	275.424	39	202.717
CAGCCGACAC	17	153.084	10	103.674	4	43.2961	15	118.039	41	213.113
TTTTATGGAT	17	153.084	14	145.144	10	108.24	5	39.3462	43	223.509
AGGCCTTGGC	17	153.084	2	20.7348	9	97.4163	13	102.3	52	270.29
TTATGGAATT	17	153.084	99	1026.37	33	357.193	40	314.77	72	374.248
TTGAAGCTAA	17	153.084	25	259.186	20	216.481	43	338.378	80	415.831
GAAAACATTC	16	144.079	0	0	0	0	0	0	0	0
CTTTTTCAAT	16	144.079	1	10.3674	1	10.824	2	15.7385	0	0
GAAAGTTATT	16	144.079	0	0	0	0	1	7.86924	1	5.19788
TCAAATATTA	16	144.079	5	51.8371	5	54.1202	1	7.86924	5	25.9894
GAAATGGTGT	16	144.079	9	93.3068	1	10.824	4	31.477	6	31.1873
GTTAAGTGAT	16	144.079	34	352.492	22	238.129	4	31.477	7	36.3852
AAATTAAAAA	16	144.079	9	93.3068	6	64.9442	2	15.7385	7	36.3852
CAAATGAGGT	16	144.079	7	72.5719	3	32.4721	8	62.954	7	36.3852
GGCCAAAGAG	16	144.079	2	20.7348	6	64.9442	4	31.477	8	41.5831
GTCTTTGAAG	16	144.079	2	20.7348	1	10.824	1	7.86924	8	41.5831
GACTTAAAGA	16	144.079	34	352.492	9	97.4163	9	70.8232	9	46.781
TGATGACAAA	16	144.079	16	165.879	9	97.4163	4	31.477	9	46.781
GGGGTGGGGG	16	144.079	1	10.3674	3	32.4721	10	78.6924	10	51.9788
ACACTTGGAA	16	144.079	12	124.409	7	75.7682	4	31.477	10	51.9788
TTAGAATAAT	16	144.079	4	41.4697	2	21.6481	1	7.86924	10	51.9788
CACAGCAGAG	16	144.079	5	51.8371	5	54.1202	8	62.954	10	51.9788
GGATAAATGC	16	144.079	18	186.614	13	140.712	11	86.5617	12	62.3746
TGCTGAGCCT	16	144.079	13	134.776	18	194.833	9	70.8232	12	62.3746
GAAAATCCAA	16	144.079	6	62.2045	4	43.2961	5	39.3462	14	72.7704
ACGTCCAAGA	16	144.079	2	20.7348	3	32.4721	7	55.0847	14	72.7704
TAATAAAGCA	16	144.079	3	31.1023	3	32.4721	1	7.86924	19	98.7598
TTTATTGGAT	16	144.079	12	124.409	4	43.2961	7	55.0847	21	109.156
TGTCAGAGAT	16	144.079	21	217.716	5	54.1202	7	55.0847	22	114.353
CAATGAGGGG	16	144.079	5	51.8371	8	86.5923	9	70.8232	27	140.343
TGTGCCTGGT	16	144.079	2	20.7348	1	10.824	8	62.954	27	140.343
ACTGTTCTGC	16	144.079	3	31.1023	2	21.6481	8	62.954	30	155.937
GGTTCTCCTG	16	144.079	5	51.8371	13	140.712	16	125.908	36	187.124
CCCTGAAAAA	16	144.079	27	279.92	30	324.721	64	503.632	36	187.124
CGGGCACCTA	16	144.079	2	20.7348	4	43.2961	12	94.4309	44	228.707
TTACTACTTG	16	144.079	28	290.288	6	64.9442	9	70.8232	46	239.103
CAACTTAGTT	16	144.079	33	342.125	26	281.425	60	472.155	49	254.696
TGCTTTCACG	16	144.079	10	103.674	5	54.1202	18	141.646	50	259.894
GCTATTGAAG	16	144.079	10	103.674	9	97.4163	14	110.169	54	280.686
AGCCCTTCCT	16	144.079	7	72.5719	13	140.712	25	196.731	55	285.884
TGACTTCCGA	16	144.079	3	31.1023	17	184.009	35	275.424	62	322.269
GTGCAAGTTC	16	144.079	72	746.454	46	497.906	79	621.67	62	322.269
TTTGGGGTTT	16	144.079	9	93.3068	31	335.545	37	291.162	74	384.643
TGTGTAGCAA	16	144.079	45	466.534	40	432.961	66	519.37	180	935.619
GGTGAGTCTG	15	135.074	5	51.8371	1	10.824	0	0	0	0
CTGTCAAAAG	15	135.074	0	0	0	0	0	0	0	0
GACTATAAAA	15	135.074	5	51.8371	2	21.6481	4	31.477	0	0
CTGTAGAAAG	15	135.074	0	0	0	0	0	0	0	0
GCTATGAACT	15	135.074	1	10.3674	1	10.824	2	15.7385	0	0
GAACAGTCAA	15	135.074	3	31.1023	1	10.824	0	0	1	5.19788
CACAATCAAA	15	135.074	1	10.3674	0	0	1	7.86924	1	5.19788
AGCTCTTTAG	15	135.074	3	31.1023	0	0	0	0	1	5.19788
TCTGAAAGCA	15	135.074	1	10.3674	0	0	0	0	1	5.19788
TTTTTTATAT	15	135.074	0	0	1	10.824	1	7.86924	1	5.19788
GCCACATTCG	15	135.074	4	41.4697	14	151.536	10	78.6924	3	15.5937
TGGAAAAAAA	15	135.074	1	10.3674	3	32.4721	7	55.0847	5	25.9894
GGGCAGGGAA	15	135.074	11	114.042	2	21.6481	8	62.954	6	31.1873
ATAAAACATT	15	135.074	1	10.3674	1	10.824	1	7.86924	6	31.1873
GTATCTTAAT	15	135.074	6	62.2045	5	54.1202	2	15.7385	7	36.3852
TAGCAATTGC	15	135.074	4	41.4697	0	0	5	39.3462	8	41.5831
ACTGAGCGCC	15	135.074	0	0	0	0	0	0	8	41.5831
TTAAAACAAA	15	135.074	8	82.9394	3	32.4721	4	31.477	8	41.5831
CAACATCCAA	15	135.074	18	186.614	6	64.9442	7	55.0847	10	51.9788
GTGTGAAATA	15	135.074	9	93.3068	13	140.712	18	141.646	10	51.9788
AATACATTTC	15	135.074	6	62.2045	3	32.4721	2	15.7385	11	57.1767
CCAAACGTGT	15	135.074	11	114.042	24	259.777	19	149.516	12	62.3746
TTGCACATTA	15	135.074	11	114.042	1	10.824	7	55.0847	12	62.3746
CATTCTGATT	15	135.074	7	72.5719	6	64.9442	5	39.3462	13	67.5725
TTTGCTCCCT	15	135.074	3	31.1023	4	43.2961	2	15.7385	14	72.7704
ATGTTATTTG	15	135.074	2	20.7348	0	0	1	7.86924	16	83.1661
CAGTGGATCA	15	135.074	4	41.4697	1	10.824	12	94.4309	16	83.1661
GCCCTAAAAA	15	135.074	4	41.4697	6	64.9442	7	55.0847	18	93.5619
GAGTGAGAAA	15	135.074	19	196.981	41	443.785	23	180.993	21	109.156
TGAATAATAG	15	135.074	8	82.9394	5	54.1202	2	15.7385	21	109.156
AGGGGTGAGG	15	135.074	3	31.1023	6	64.9442	8	62.954	22	114.353
GCAGGAACTC	15	135.074	3	31.1023	3	32.4721	13	102.3	22	114.353
TCTGGGATCG	15	135.074	1	10.3674	2	21.6481	7	55.0847	22	114.353
CCACAGGTGC	15	135.074	10	103.674	31	335.545	22	173.123	24	124.749
CAAAGCTAAA	15	135.074	3	31.1023	9	97.4163	23	180.993	24	124.749
TGAGGCCACC	15	135.074	26	269.553	29	313.897	49	385.593	32	166.332
GCCAGAGCAC	15	135.074	19	196.981	26	281.425	37	291.162	35	181.926
GCCAGACCTG	15	135.074	3	31.1023	12	129.888	16	125.908	43	223.509
AACAATGTCA	15	135.074	44	456.167	15	162.361	31	243.947	48	249.498
CCAAGAGTGT	15	135.074	26	269.553	10	108.24	13	102.3	53	275.488
TCTCCCTTTG	15	135.074	12	124.409	9	97.4163	8	62.954	54	280.686
CCAATTTCTG	15	135.074	29	300.655	27	292.249	54	424.939	54	280.686
GTGGGCATCA	15	135.074	1	10.3674	0	0	4	31.477	57	296.279
GATGCGGCCA	15	135.074	12	124.409	18	194.833	64	503.632	69	358.654
GCGGGAGGCT	15	135.074	42	435.432	132	1428.77	37	291.162	73	379.445
CTTAAAACAC	15	135.074	31	321.39	20	216.481	26	204.6	86	447.018
CCTATGGCTG	14	126.069	0	0	0	0	0	0	0	0
CCCTTTGTTT	14	126.069	1	10.3674	1	10.824	1	7.86924	1	5.19788
GAGGTCCTTG	14	126.069	9	93.3068	2	21.6481	3	23.6077	1	5.19788
AGGCGGGGGG	14	126.069	8	82.9394	2	21.6481	2	15.7385	1	5.19788
TACATATTAG	14	126.069	2	20.7348	2	21.6481	0	0	2	10.3958
TGGGCTAAAA	14	126.069	5	51.8371	1	10.824	2	15.7385	2	10.3958
GCAAAGGGAA	14	126.069	3	31.1023	0	0	1	7.86924	3	15.5937
AAATAAAGTG	14	126.069	6	62.2045	1	10.824	0	0	3	15.5937
CCGGCGCTTC	14	126.069	0	0	0	0	1	7.86924	4	20.7915
CTAGATGTTT	14	126.069	3	31.1023	1	10.824	1	7.86924	5	25.9894
TCTGAGACAA	14	126.069	17	176.246	6	64.9442	4	31.477	5	25.9894
CTGCTGGTGT	14	126.069	3	31.1023	4	43.2961	2	15.7385	5	25.9894
AGTGGGTTTG	14	126.069	3	31.1023	0	0	2	15.7385	6	31.1873
GCTGACACTG	14	126.069	3	31.1023	3	32.4721	4	31.477	7	36.3852
GGCTTCCTAA	14	126.069	5	51.8371	4	43.2961	3	23.6077	7	36.3852
AAAATAAATG	14	126.069	11	114.042	10	108.24	8	62.954	7	36.3852
AAGATTGGGG	14	126.069	7	72.5719	4	43.2961	4	31.477	7	36.3852
ATGGAATTCA	14	126.069	0	0	0	0	2	15.7385	7	36.3852
ACATTTCATC	14	126.069	3	31.1023	0	0	1	7.86924	7	36.3852
TGCAGAAATG	14	126.069	1	10.3674	3	32.4721	4	31.477	8	41.5831
TTTAAAGAAT	14	126.069	19	196.981	2	21.6481	7	55.0847	8	41.5831
TGAATCACAG	14	126.069	5	51.8371	7	75.7682	11	86.5617	8	41.5831
TGCCACGGGA	14	126.069	1	10.3674	11	119.064	2	15.7385	9	46.781
AGCTGTGGGA	14	126.069	0	0	5	54.1202	4	31.477	10	51.9788
CCCAAAGACA	14	126.069	2	20.7348	2	21.6481	7	55.0847	10	51.9788
TGATGGTTTA	14	126.069	0	0	2	21.6481	3	23.6077	10	51.9788
CTTGGAAAAC	14	126.069	9	93.3068	2	21.6481	8	62.954	10	51.9788
TTTGTTAATT	14	126.069	10	103.674	2	21.6481	7	55.0847	11	57.1767
TAAAAAAACT	14	126.069	3	31.1023	6	64.9442	17	133.777	12	62.3746
TGGCCCGTGG	14	126.069	13	134.776	7	75.7682	6	47.2155	12	62.3746
TTCAGCATTA	14	126.069	9	93.3068	2	21.6481	7	55.0847	13	67.5725
CTGTTTAGTG	14	126.069	3	31.1023	1	10.824	1	7.86924	14	72.7704
ATCGTGCGTT	14	126.069	9	93.3068	5	54.1202	6	47.2155	16	83.1661
TATGAAAATG	14	126.069	4	41.4697	1	10.824	8	62.954	16	83.1661
TCAAATGCAT	14	126.069	5	51.8371	1	10.824	5	39.3462	16	83.1661
TGGATGTACT	14	126.069	36	373.227	6	64.9442	10	78.6924	17	88.364
CTATTTAATT	14	126.069	2	20.7348	4	43.2961	16	125.908	18	93.5619
TGCCGCGGAA	14	126.069	3	31.1023	3	32.4721	13	102.3	19	98.7598
TGCTGTGGGA	14	126.069	3	31.1023	4	43.2961	16	125.908	24	124.749
CTTAATACTG	14	126.069	5	51.8371	5	54.1202	4	31.477	24	124.749
TGCCCCTTAT	14	126.069	3	31.1023	5	54.1202	17	133.777	35	181.926
GGGGAGCTTA	14	126.069	14	145.144	10	108.24	20	157.385	49	254.696
TACAGAATAT	14	126.069	15	155.511	5	54.1202	9	70.8232	51	265.092
CAACCCTGAA	14	126.069	25	259.186	22	238.129	59	464.285	61	317.071
GCTCAAGCAT	14	126.069	4	41.4697	1	10.824	3	23.6077	65	337.862
GTGAACGTTC	14	126.069	1	10.3674	3	32.4721	5	39.3462	65	337.862
CTGAGAAACT	14	126.069	173	1793.56	287	3106.5	319	2510.29	67	348.258
GTTGAATCTG	14	126.069	25	259.186	26	281.425	51	401.331	73	379.445
AGAGCCCTGG	14	126.069	4	41.4697	12	129.888	41	322.639	89	462.612
GGGTCATAGG	13	117.064	4	41.4697	2	21.6481	0	0	0	0
GGGAGCGCGG	13	117.064	1	10.3674	2	21.6481	2	15.7385	0	0
GAAATAAAGG	13	117.064	0	0	1	10.824	1	7.86924	0	0
GACGGTGTGA	13	117.064	24	248.818	13	140.712	17	133.777	1	5.19788
CTAACGCAGC	13	117.064	2	20.7348	4	43.2961	6	47.2155	2	10.3958
CTTGTGCAAC	13	117.064	1	10.3674	0	0	4	31.477	2	10.3958
AATTTTTAAA	13	117.064	5	51.8371	3	32.4721	8	62.954	2	10.3958
AGTCTAAGAA	13	117.064	0	0	0	0	0	0	2	10.3958
AATTCAAGCT	13	117.064	3	31.1023	2	21.6481	0	0	3	15.5937
GAGGCATTCT	13	117.064	7	72.5719	3	32.4721	5	39.3462	3	15.5937
AGGTTGCGAG	13	117.064	3	31.1023	5	54.1202	5	39.3462	4	20.7915
TTAGAAAGGT	13	117.064	10	103.674	8	86.5923	6	47.2155	4	20.7915
CTTTCCTTAT	13	117.064	2	20.7348	1	10.824	0	0	5	25.9894
GACTGGTGTG	13	117.064	57	590.943	22	238.129	5	39.3462	5	25.9894
CTTTTTTCCC	13	117.064	5	51.8371	3	32.4721	0	0	6	31.1873
TGAATTTATT	13	117.064	16	165.879	7	75.7682	13	102.3	6	31.1873
TTTGAGAGGC	13	117.064	2	20.7348	1	10.824	8	62.954	7	36.3852
TTTTGTTGCT	13	117.064	3	31.1023	1	10.824	2	15.7385	7	36.3852
CTGAGATGGG	13	117.064	11	114.042	3	32.4721	8	62.954	7	36.3852
GGCTGGTGGG	13	117.064	2	20.7348	3	32.4721	4	31.477	7	36.3852
GAGAAGGCAG	13	117.064	0	0	0	0	2	15.7385	7	36.3852
TTGGGCCCCT	13	117.064	1	10.3674	1	10.824	2	15.7385	7	36.3852
TGAAATTAAA	13	117.064	6	62.2045	4	43.2961	2	15.7385	7	36.3852
GCATCAATGA	13	117.064	0	0	2	21.6481	2	15.7385	8	41.5831
TTGAAAGTAT	13	117.064	3	31.1023	3	32.4721	1	7.86924	8	41.5831
TGAGAACCAA	13	117.064	3	31.1023	0	0	0	0	8	41.5831
CGTGATTTGA	13	117.064	9	93.3068	12	129.888	11	86.5617	9	46.781
TAAATAATGG	13	117.064	8	82.9394	4	43.2961	2	15.7385	9	46.781
TGCCACGGGT	13	117.064	8	82.9394	5	54.1202	5	39.3462	10	51.9788
TGTAATCAAT	13	117.064	6	62.2045	2	21.6481	5	39.3462	10	51.9788
TTTGCAAAGC	13	117.064	3	31.1023	2	21.6481	6	47.2155	10	51.9788
GGGCAGATCT	13	117.064	2	20.7348	3	32.4721	2	15.7385	11	57.1767
GGGGGTTTTA	13	117.064	19	196.981	3	32.4721	17	133.777	11	57.1767
TGAAATTTGC	13	117.064	3	31.1023	2	21.6481	6	47.2155	12	62.3746
TGTATATATG	13	117.064	12	124.409	0	0	1	7.86924	12	62.3746
GGAGCAGCCC	13	117.064	2	20.7348	12	129.888	8	62.954	12	62.3746
AAGCACGCAC	13	117.064	6	62.2045	2	21.6481	11	86.5617	13	67.5725
TGCCACCAGT	13	117.064	0	0	3	32.4721	4	31.477	14	72.7704
TAAATGAAAT	13	117.064	11	114.042	5	54.1202	3	23.6077	15	77.9683
GAAGTGAATC	13	117.064	179	1855.77	40	432.961	24	188.862	15	77.9683
GTACAGGCCT	13	117.064	7	72.5719	3	32.4721	8	62.954	17	88.364
GCATTAAATC	13	117.064	4	41.4697	3	32.4721	16	125.908	18	93.5619
TAATTAAAGC	13	117.064	2	20.7348	1	10.824	1	7.86924	20	103.958
CAAAAGGCTC	13	117.064	15	155.511	3	32.4721	12	94.4309	22	114.353
CCGCGGGAGC	13	117.064	3	31.1023	11	119.064	15	118.039	22	114.353
CTGCCAGCTC	13	117.064	1	10.3674	2	21.6481	13	102.3	22	114.353
TGCGCTTGTC	13	117.064	2	20.7348	5	54.1202	7	55.0847	25	129.947
CCTGCGAGGG	13	117.064	3	31.1023	9	97.4163	13	102.3	26	135.145
TGTCGCCTGG	13	117.064	7	72.5719	5	54.1202	32	251.816	26	135.145
CAAGGCACCA	13	117.064	1	10.3674	6	64.9442	9	70.8232	27	140.343
GACCTGATCG	13	117.064	2	20.7348	9	97.4163	16	125.908	30	155.937
TTAGCAATAA	13	117.064	23	238.451	16	173.185	14	110.169	30	155.937
TACATCAGAA	13	117.064	22	228.083	8	86.5923	13	102.3	34	176.728
TAACTTGCAT	13	117.064	56	580.576	17	184.009	29	228.208	34	176.728
CAGCCTTTGT	13	117.064	0	0	0	0	6	47.2155	38	197.52
AAGCTTTGAG	13	117.064	49	508.004	38	411.313	60	472.155	39	202.717
CAGAAGTGTA	13	117.064	15	155.511	1	10.824	10	78.6924	41	213.113
CACTGGCTAT	13	117.064	9	93.3068	6	64.9442	11	86.5617	46	239.103
CTCCTGGACA	13	117.064	3	31.1023	5	54.1202	8	62.954	54	280.686
TCTCCTTTTC	13	117.064	15	155.511	9	97.4163	16	125.908	58	301.477
CTGAGTTAGG	13	117.064	15	155.511	8	86.5923	15	118.039	60	311.873
GACCGTGGCC	13	117.064	11	114.042	7	75.7682	24	188.862	63	327.467
TGAAGGAGCC	13	117.064	5	51.8371	15	162.361	19	149.516	74	384.643
GAGGATGAGC	13	117.064	11	114.042	10	108.24	74	582.324	191	992.796
TGGAAAGTCC	12	108.059	9	93.3068	0	0	1	7.86924	0	0
TACCAGGCAG	12	108.059	1	10.3674	0	0	0	0	0	0
TCTCGGGTTA	12	108.059	0	0	0	0	0	0	0	0
GCAGGACTTC	12	108.059	1	10.3674	0	0	0	0	0	0
GCTCTCCAAA	12	108.059	7	72.5719	2	21.6481	4	31.477	1	5.19788
AGTTGTAAAT	12	108.059	0	0	0	0	0	0	1	5.19788
TCAAAAGACC	12	108.059	0	0	2	21.6481	3	23.6077	1	5.19788
GTAAATACAC	12	108.059	0	0	0	0	0	0	1	5.19788
GTTTTGTACA	12	108.059	3	31.1023	0	0	1	7.86924	2	10.3958
GAGTGAACAT	12	108.059	2	20.7348	1	10.824	2	15.7385	2	10.3958
ACACTGCCCA	12	108.059	3	31.1023	0	0	2	15.7385	3	15.5937
AAATAAATGT	12	108.059	3	31.1023	1	10.824	1	7.86924	3	15.5937
TGGCATTGCC	12	108.059	10	103.674	8	86.5923	9	70.8232	4	20.7915
GTTTTTTCAA	12	108.059	1	10.3674	0	0	0	0	4	20.7915
GCTGGAGTTG	12	108.059	0	0	0	0	2	15.7385	4	20.7915
GCCATTTTCC	12	108.059	3	31.1023	7	75.7682	5	39.3462	4	20.7915
TTTGGGTATG	12	108.059	5	51.8371	3	32.4721	5	39.3462	4	20.7915
TTAGTATTTA	12	108.059	7	72.5719	2	21.6481	2	15.7385	4	20.7915
ATGTAAAGTT	12	108.059	4	41.4697	3	32.4721	2	15.7385	4	20.7915
GCAAACTAGT	12	108.059	3	31.1023	0	0	3	23.6077	4	20.7915
TTGAGCCAGC	12	108.059	10	103.674	3	32.4721	4	31.477	5	25.9894
CTATGTTAAT	12	108.059	0	0	0	0	1	7.86924	5	25.9894
GAAATTTAAA	12	108.059	7	72.5719	7	75.7682	9	70.8232	5	25.9894
AAGTCAAAGA	12	108.059	4	41.4697	1	10.824	0	0	6	31.1873
TGCCCTGGGT	12	108.059	5	51.8371	4	43.2961	5	39.3462	6	31.1873
GTGCAATACA	12	108.059	7	72.5719	2	21.6481	2	15.7385	6	31.1873
TTAGGTAGGG	12	108.059	3	31.1023	0	0	3	23.6077	6	31.1873
GATACTAGTT	12	108.059	10	103.674	6	64.9442	10	78.6924	6	31.1873
AAGGAGGTGA	12	108.059	17	176.246	8	86.5923	15	118.039	6	31.1873
TGGCCCCAAT	12	108.059	2	20.7348	3	32.4721	3	23.6077	6	31.1873
GCCCACATCC	12	108.059	11	114.042	6	64.9442	6	47.2155	7	36.3852
CTGCCTCCTC	12	108.059	6	62.2045	3	32.4721	2	15.7385	7	36.3852
GCAGAAGAGG	12	108.059	4	41.4697	6	64.9442	2	15.7385	8	41.5831
TGGAACCAGA	12	108.059	2	20.7348	1	10.824	3	23.6077	8	41.5831
AAAAATAAAA	12	108.059	3	31.1023	4	43.2961	10	78.6924	8	41.5831
CAGCTTGACA	12	108.059	2	20.7348	6	64.9442	4	31.477	8	41.5831
AAACTATTCA	12	108.059	7	72.5719	4	43.2961	3	23.6077	9	46.781
CTTTTCTGTA	12	108.059	10	103.674	7	75.7682	4	31.477	9	46.781
CTAAATAAAA	12	108.059	15	155.511	6	64.9442	1	7.86924	9	46.781
CTTAGTGTTA	12	108.059	8	82.9394	2	21.6481	6	47.2155	9	46.781
GAATTACTAT	12	108.059	1	10.3674	1	10.824	5	39.3462	9	46.781
TGAAAGTCCA	12	108.059	3	31.1023	1	10.824	2	15.7385	9	46.781
TTTTTGATCA	12	108.059	13	134.776	1	10.824	3	23.6077	10	51.9788
AGGGCAGGGG	12	108.059	2	20.7348	1	10.824	4	31.477	10	51.9788
CATTCTTCCC	12	108.059	57	590.943	12	129.888	11	86.5617	10	51.9788
TGGCTCGGAT	12	108.059	2	20.7348	2	21.6481	6	47.2155	11	57.1767
TCTCCTTCCC	12	108.059	3	31.1023	3	32.4721	7	55.0847	11	57.1767
GGGCGGGTGT	12	108.059	1	10.3674	1	10.824	4	31.477	12	62.3746
TGGATGTGTG	12	108.059	9	93.3068	6	64.9442	3	23.6077	13	67.5725
GCTAAAAGGA	12	108.059	1	10.3674	4	43.2961	2	15.7385	13	67.5725
TATCTGTCTA	12	108.059	5	51.8371	6	64.9442	4	31.477	13	67.5725
CTTTCTTTAA	12	108.059	8	82.9394	4	43.2961	3	23.6077	13	67.5725
TCGGGCCGCG	12	108.059	0	0	1	10.824	1	7.86924	14	72.7704
GGAATGTGGT	12	108.059	4	41.4697	1	10.824	1	7.86924	14	72.7704
ACCCCCCCTC	12	108.059	1	10.3674	0	0	4	31.477	14	72.7704
TGCTGGGAAG	12	108.059	0	0	0	0	4	31.477	14	72.7704
TCAGCAATAA	12	108.059	2	20.7348	10	108.24	13	102.3	15	77.9683
GCTGGAGAGC	12	108.059	4	41.4697	2	21.6481	6	47.2155	15	77.9683
TTCCTTGAGT	12	108.059	3	31.1023	6	64.9442	4	31.477	15	77.9683
TGCAGGCTCA	12	108.059	15	155.511	28	303.073	28	220.339	16	83.1661
TCTGAAATCA	12	108.059	17	176.246	25	270.601	42	330.508	16	83.1661
GGAAGGGAGA	12	108.059	0	0	1	10.824	2	15.7385	16	83.1661
GCCTGAGTGA	12	108.059	0	0	7	75.7682	3	23.6077	17	88.364
ATGTAATACA	12	108.059	12	124.409	1	10.824	3	23.6077	19	98.7598
TCCTAAGCAA	12	108.059	12	124.409	7	75.7682	2	15.7385	19	98.7598
ACTGCCAAGA	12	108.059	2	20.7348	4	43.2961	5	39.3462	20	103.958
TGACTCCCAT	12	108.059	3	31.1023	7	75.7682	1	7.86924	21	109.156
TTGTGGGATC	12	108.059	2	20.7348	6	64.9442	4	31.477	22	114.353
CTACTGGGCC	12	108.059	29	300.655	5	54.1202	10	78.6924	22	114.353
GTCATAGCAG	12	108.059	16	165.879	8	86.5923	29	228.208	23	119.551
GGAACATAAA	12	108.059	3	31.1023	9	97.4163	14	110.169	23	119.551
TTAAGTATTT	12	108.059	5	51.8371	12	129.888	5	39.3462	24	124.749
GTTTCTCCAA	12	108.059	23	238.451	4	43.2961	20	157.385	24	124.749
GCCAAAAAGA	12	108.059	7	72.5719	22	238.129	29	228.208	26	135.145
CAAGGAGGAA	12	108.059	2	20.7348	8	86.5923	14	110.169	30	155.937
GATCAGAAAA	12	108.059	23	238.451	29	313.897	47	369.854	30	155.937
ACAATAAAAT	12	108.059	2	20.7348	10	108.24	16	125.908	35	181.926
TTGGACTGAG	12	108.059	35	362.86	10	108.24	31	243.947	35	181.926
TGAGGATAAG	12	108.059	11	114.042	22	238.129	16	125.908	35	181.926
GTATATGCCT	12	108.059	25	259.186	7	75.7682	5	39.3462	37	192.322
TGGAAACTCA	12	108.059	11	114.042	34	368.017	46	361.985	39	202.717
GTGCTCTGGC	12	108.059	6	62.2045	1	10.824	11	86.5617	42	218.311
TTTCGGGTCT	12	108.059	4	41.4697	7	75.7682	60	472.155	43	223.509
CTGCAGCTCA	12	108.059	24	248.818	10	108.24	25	196.731	44	228.707
TTGTGTGTGA	12	108.059	15	155.511	9	97.4163	19	149.516	49	254.696
ACGAGGCAGG	12	108.059	6	62.2045	20	216.481	40	314.77	49	254.696
CACGCTCCCG	12	108.059	1	10.3674	2	21.6481	7	55.0847	51	265.092
CTTGAGGGCA	12	108.059	9	93.3068	11	119.064	38	299.031	53	275.488
CTCCTGTGGG	12	108.059	0	0	0	0	3	23.6077	53	275.488
AACTTGCATT	12	108.059	14	145.144	22	238.129	34	267.554	56	291.081
GTAAATATAC	11	99.0545	1	10.3674	0	0	0	0	0	0
TGACGTCATA	11	99.0545	0	0	0	0	0	0	0	0
AGTGCAGCCC	11	99.0545	4	41.4697	5	54.1202	3	23.6077	0	0
CGTGACTTGA	11	99.0545	11	114.042	5	54.1202	1	7.86924	0	0
TGAAACAAAA	11	99.0545	2	20.7348	4	43.2961	3	23.6077	1	5.19788
GTAAATATAA	11	99.0545	3	31.1023	1	10.824	0	0	1	5.19788
TGGGCAAAAA	11	99.0545	3	31.1023	0	0	3	23.6077	1	5.19788
CCACTGAATT	11	99.0545	2	20.7348	0	0	1	7.86924	1	5.19788
ACGGTTATTA	11	99.0545	2	20.7348	2	21.6481	6	47.2155	2	10.3958
TATAGACTGG	11	99.0545	4	41.4697	0	0	1	7.86924	2	10.3958
TAAAAGTATT	11	99.0545	4	41.4697	2	21.6481	2	15.7385	2	10.3958
GCAGAGTGGG	11	99.0545	0	0	1	10.824	1	7.86924	2	10.3958
GGCAGACAAT	11	99.0545	4	41.4697	9	97.4163	14	110.169	2	10.3958
GAGGCTTTGC	11	99.0545	1	10.3674	3	32.4721	1	7.86924	3	15.5937
GCCTGGGAGT	11	99.0545	1	10.3674	1	10.824	4	31.477	3	15.5937
GGTGATCCTT	11	99.0545	2	20.7348	3	32.4721	1	7.86924	3	15.5937
TTGGATGTGG	11	99.0545	4	41.4697	2	21.6481	5	39.3462	3	15.5937
TAATCTTTAC	11	99.0545	7	72.5719	0	0	0	0	4	20.7915
TGCTTTGAAA	11	99.0545	6	62.2045	3	32.4721	9	70.8232	4	20.7915
CTGATAAAAA	11	99.0545	2	20.7348	2	21.6481	3	23.6077	4	20.7915
CTGCACTTGC	11	99.0545	1	10.3674	1	10.824	1	7.86924	4	20.7915
CCAGAGGCAA	11	99.0545	2	20.7348	0	0	2	15.7385	4	20.7915
CTTTAGAAAA	11	99.0545	6	62.2045	3	32.4721	2	15.7385	4	20.7915
TGAAAGATGA	11	99.0545	1	10.3674	0	0	2	15.7385	4	20.7915
TTGCAAGGGA	11	99.0545	2	20.7348	7	75.7682	1	7.86924	5	25.9894
CGTGGTTCAC	11	99.0545	7	72.5719	9	97.4163	7	55.0847	5	25.9894
GAGGGCCGCA	11	99.0545	0	0	2	21.6481	2	15.7385	5	25.9894
GGGGCTTCAG	11	99.0545	3	31.1023	8	86.5923	2	15.7385	5	25.9894
GTTGCAAGGT	11	99.0545	6	62.2045	8	86.5923	10	78.6924	5	25.9894
GAGATCGAGG	11	99.0545	1	10.3674	0	0	4	31.477	6	31.1873
AGAAATAAAG	11	99.0545	22	228.083	4	43.2961	6	47.2155	6	31.1873
AGGCCTTTCA	11	99.0545	4	41.4697	6	64.9442	4	31.477	6	31.1873
GCACTTGCAT	11	99.0545	14	145.144	8	86.5923	3	23.6077	6	31.1873
CACACCCCTG	11	99.0545	12	124.409	10	108.24	5	39.3462	6	31.1873
TAAATAATAG	11	99.0545	4	41.4697	0	0	0	0	7	36.3852
CAAATAATCG	11	99.0545	7	72.5719	2	21.6481	6	47.2155	7	36.3852
GGTGCAGCTC	11	99.0545	15	155.511	12	129.888	10	78.6924	7	36.3852
TGACCCGCCA	11	99.0545	84	870.863	76	822.627	144	1133.17	7	36.3852
ATTTTTGCTT	11	99.0545	2	20.7348	0	0	2	15.7385	8	41.5831
CCTAGTGCCA	11	99.0545	7	72.5719	1	10.824	3	23.6077	8	41.5831
GGTTTGATTA	11	99.0545	9	93.3068	7	75.7682	4	31.477	8	41.5831
TTGGCAGGTG	11	99.0545	1	10.3674	1	10.824	6	47.2155	8	41.5831
TGCCACAGGA	11	99.0545	3	31.1023	2	21.6481	2	15.7385	9	46.781
TTTTTTCTTC	11	99.0545	1	10.3674	0	0	1	7.86924	9	46.781
GCCTCAGTTC	11	99.0545	24	248.818	68	736.034	4	31.477	9	46.781
TAGGGTATAT	11	99.0545	2	20.7348	1	10.824	1	7.86924	12	62.3746
TTTCTGTATG	11	99.0545	8	82.9394	0	0	2	15.7385	12	62.3746
TACGTTTCTC	11	99.0545	2	20.7348	6	64.9442	3	23.6077	13	67.5725
GACTTAAAGT	11	99.0545	5	51.8371	1	10.824	6	47.2155	13	67.5725
GAAGGCAGAG	11	99.0545	9	93.3068	2	21.6481	4	31.477	14	72.7704
CTAAATGTAT	11	99.0545	2	20.7348	1	10.824	1	7.86924	14	72.7704
GAGCAGGAGC	11	99.0545	4	41.4697	4	43.2961	4	31.477	14	72.7704
TGCATACATT	11	99.0545	12	124.409	1	10.824	9	70.8232	15	77.9683
TACCAATGTA	11	99.0545	1	10.3674	1	10.824	4	31.477	16	83.1661
TTCTTGAACA	11	99.0545	6	62.2045	1	10.824	1	7.86924	16	83.1661
TTGATGTACA	11	99.0545	10	103.674	2	21.6481	3	23.6077	16	83.1661
TGGCAACAAG	11	99.0545	2	20.7348	10	108.24	10	78.6924	16	83.1661
CTGCCTTGGG	11	99.0545	27	279.92	15	162.361	45	354.116	17	88.364
CTTAATAAAA	11	99.0545	20	207.348	5	54.1202	8	62.954	17	88.364
TAGAAAGGCA	11	99.0545	1	10.3674	4	43.2961	6	47.2155	19	98.7598
GCTGGCACAG	11	99.0545	4	41.4697	1	10.824	10	78.6924	20	103.958
TGGCAAAAAA	11	99.0545	11	114.042	26	281.425	40	314.77	21	109.156
GGTGTTTCCA	11	99.0545	2	20.7348	8	86.5923	8	62.954	23	119.551
AAGAAAATAG	11	99.0545	4	41.4697	0	0	4	31.477	29	150.739
TGCGCGCCTT	11	99.0545	3	31.1023	14	151.536	27	212.47	29	150.739
TTCTTTTTCA	11	99.0545	1	10.3674	2	21.6481	6	47.2155	32	166.332
GGCAACGTGG	11	99.0545	15	155.511	24	259.777	30	236.077	32	166.332
TTGGGCGTGT	11	99.0545	2	20.7348	1	10.824	8	62.954	32	166.332
GGCTTTTTGA	11	99.0545	18	186.614	16	173.185	37	291.162	33	171.53
GGGCCTAGGA	11	99.0545	0	0	2	21.6481	2	15.7385	33	171.53
GTTATAATAT	11	99.0545	31	321.39	12	129.888	9	70.8232	33	171.53
CGGCTCGTGA	11	99.0545	16	165.879	18	194.833	39	306.901	34	176.728
AATTTGGAGA	11	99.0545	32	331.757	33	357.193	25	196.731	36	187.124
TCTTTCCCGT	11	99.0545	11	114.042	2	21.6481	1	7.86924	36	187.124
GTGTCTCGAA	11	99.0545	0	0	5	54.1202	25	196.731	37	192.322
TCCGACTCCC	11	99.0545	1	10.3674	0	0	4	31.477	38	197.52
CTGGCTGCCC	11	99.0545	5	51.8371	10	108.24	18	141.646	38	197.52
ACAGGCCCAC	11	99.0545	10	103.674	14	151.536	18	141.646	45	233.905
CTCACTTTTT	11	99.0545	5	51.8371	34	368.017	38	299.031	46	239.103
AGTGTTTAAA	11	99.0545	25	259.186	18	194.833	36	283.293	47	244.301
GAGCGGCCTC	11	99.0545	5	51.8371	5	54.1202	14	110.169	50	259.894
AAACTTTTGA	11	99.0545	73	756.822	132	1428.77	77	605.932	53	275.488
GATGTGGAGT	11	99.0545	6	62.2045	8	86.5923	30	236.077	58	301.477
ACCTTGAAAT	11	99.0545	13	134.776	7	75.7682	59	464.285	58	301.477
GGGAAGGGAG	11	99.0545	15	155.511	14	151.536	30	236.077	58	301.477
CCTTCGAGAT	11	99.0545	15	155.511	13	140.712	28	220.339	58	301.477
GCATCACCAG	11	99.0545	21	217.716	17	184.009	29	228.208	64	332.665
GAGGTGCCTG	11	99.0545	16	165.879	16	173.185	52	409.201	72	374.248
AGACAGATGT	11	99.0545	9	93.3068	12	129.888	23	180.993	91	473.007
GGGCAGATGG	10	90.0495	0	0	1	10.824	1	7.86924	0	0
TTTCGGGTAA	10	90.0495	0	0	11	119.064	0	0	0	0
ATGCTCCTCT	10	90.0495	1	10.3674	0	0	0	0	0	0
AGAATAAAGG	10	90.0495	0	0	0	0	0	0	0	0
TGGAATGTAT	10	90.0495	0	0	0	0	0	0	0	0
GAACTGAATG	10	90.0495	4	41.4697	6	64.9442	2	15.7385	0	0
TCATCTAAAT	10	90.0495	2	20.7348	1	10.824	0	0	0	0
TGTCACAGGA	10	90.0495	0	0	0	0	0	0	1	5.19788
ACTTAAGAGT	10	90.0495	6	62.2045	2	21.6481	3	23.6077	1	5.19788
GTATTTAATA	10	90.0495	4	41.4697	1	10.824	0	0	1	5.19788
GCTTTGCGGG	10	90.0495	0	0	0	0	0	0	1	5.19788
CTGTACATTG	10	90.0495	12	124.409	2	21.6481	1	7.86924	1	5.19788
GAGGGTGGGT	10	90.0495	1	10.3674	1	10.824	0	0	1	5.19788
TATTTATTCT	10	90.0495	0	0	0	0	0	0	2	10.3958
TAAAAATGTG	10	90.0495	0	0	2	21.6481	2	15.7385	2	10.3958
GCCCTGGGGA	10	90.0495	5	51.8371	2	21.6481	2	15.7385	2	10.3958
AATGAATAAA	10	90.0495	6	62.2045	4	43.2961	2	15.7385	2	10.3958
GCCCGCCCCC	10	90.0495	2	20.7348	5	54.1202	0	0	2	10.3958
GAGGTCTGTA	10	90.0495	3	31.1023	0	0	4	31.477	2	10.3958
GGCCTCTGGC	10	90.0495	9	93.3068	6	64.9442	18	141.646	2	10.3958
TTACTAGTGG	10	90.0495	9	93.3068	1	10.824	2	15.7385	3	15.5937
GAAATAAAAC	10	90.0495	2	20.7348	3	32.4721	5	39.3462	3	15.5937
TAATAAGTTA	10	90.0495	0	0	1	10.824	1	7.86924	3	15.5937
GGGTGGGCAG	10	90.0495	8	82.9394	4	43.2961	2	15.7385	3	15.5937
GCCATTTAAA	10	90.0495	2	20.7348	0	0	3	23.6077	3	15.5937
TTTTATTAAA	10	90.0495	1	10.3674	0	0	0	0	3	15.5937
GCCCCTGCGC	10	90.0495	2	20.7348	1	10.824	7	55.0847	4	20.7915
GTATTAGGGG	10	90.0495	1	10.3674	0	0	1	7.86924	4	20.7915
GGAACTTCCA	10	90.0495	1	10.3674	0	0	1	7.86924	4	20.7915
CAGCCCTTTA	10	90.0495	1	10.3674	4	43.2961	2	15.7385	4	20.7915
TAAAGGTTTC	10	90.0495	2	20.7348	1	10.824	1	7.86924	4	20.7915
AGGATTCAGG	10	90.0495	1	10.3674	6	64.9442	4	31.477	5	25.9894
GCCTTAACAA	10	90.0495	9	93.3068	11	119.064	13	102.3	5	25.9894
AAAATATTTT	10	90.0495	5	51.8371	0	0	3	23.6077	5	25.9894
GTTGCTGCCT	10	90.0495	40	414.697	22	238.129	25	196.731	5	25.9894
AAAACAAAGA	10	90.0495	2	20.7348	0	0	1	7.86924	5	25.9894
TGCACTTGGG	10	90.0495	4	41.4697	6	64.9442	5	39.3462	6	31.1873
TAAATAGCAG	10	90.0495	5	51.8371	0	0	1	7.86924	6	31.1873
GCCTTTACTT	10	90.0495	8	82.9394	4	43.2961	1	7.86924	6	31.1873
GGAAATGCAG	10	90.0495	10	103.674	10	108.24	17	133.777	6	31.1873
TGTAAATAGA	10	90.0495	4	41.4697	1	10.824	3	23.6077	6	31.1873
CAAACGGAGC	10	90.0495	2	20.7348	8	86.5923	9	70.8232	7	36.3852
CTAAAATGCA	10	90.0495	0	0	2	21.6481	6	47.2155	7	36.3852
TTTTCTATTT	10	90.0495	8	82.9394	3	32.4721	3	23.6077	8	41.5831
TTTATGCAAA	10	90.0495	5	51.8371	0	0	8	62.954	8	41.5831
CCCAGGAATT	10	90.0495	2	20.7348	5	54.1202	9	70.8232	8	41.5831
GAGGTTCCCA	10	90.0495	9	93.3068	20	216.481	13	102.3	10	51.9788
AAACAGCTGT	10	90.0495	5	51.8371	1	10.824	3	23.6077	10	51.9788
CTCCAGAGAA	10	90.0495	1	10.3674	1	10.824	1	7.86924	10	51.9788
GCAAACAAAA	10	90.0495	1	10.3674	3	32.4721	0	0	10	51.9788
TGTATGTCGC	10	90.0495	2	20.7348	3	32.4721	6	47.2155	11	57.1767
TGTGTTTGTA	10	90.0495	3	31.1023	1	10.824	2	15.7385	11	57.1767
TGCTGCAAGT	10	90.0495	5	51.8371	0	0	0	0	12	62.3746
TGATGGGTGC	10	90.0495	7	72.5719	3	32.4721	1	7.86924	12	62.3746
CCTCAAGGGA	10	90.0495	1	10.3674	1	10.824	2	15.7385	12	62.3746
GTCCAGCAGC	10	90.0495	11	114.042	3	32.4721	24	188.862	13	67.5725
GCACCTCCAT	10	90.0495	2	20.7348	1	10.824	0	0	14	72.7704
GTTGAGAAAA	10	90.0495	7	72.5719	10	108.24	27	212.47	14	72.7704
TTGTTGTGTG	10	90.0495	3	31.1023	0	0	0	0	14	72.7704
TTCACAAAGG	10	90.0495	10	103.674	2	21.6481	9	70.8232	15	77.9683
GAAAAAAAAG	10	90.0495	6	62.2045	10	108.24	26	204.6	15	77.9683
ATTTTGTGGG	10	90.0495	4	41.4697	1	10.824	3	23.6077	15	77.9683
GGGAGTTGAG	10	90.0495	0	0	4	43.2961	7	55.0847	15	77.9683
TCTGACAAAC	10	90.0495	5	51.8371	2	21.6481	0	0	16	83.1661
TTGTTCCTTA	10	90.0495	8	82.9394	1	10.824	2	15.7385	17	88.364
TGCTTTTATG	10	90.0495	2	20.7348	3	32.4721	4	31.477	17	88.364
GAATTCTTTC	10	90.0495	2	20.7348	3	32.4721	9	70.8232	17	88.364
TTGCAAGCGG	10	90.0495	1	10.3674	2	21.6481	5	39.3462	18	93.5619
TGGAAGTTCC	10	90.0495	9	93.3068	28	303.073	22	173.123	19	98.7598
TATGGTTACT	10	90.0495	6	62.2045	1	10.824	7	55.0847	20	103.958
CGTGGGTATT	10	90.0495	0	0	1	10.824	8	62.954	24	124.749
CAGAGAAGCC	10	90.0495	5	51.8371	2	21.6481	5	39.3462	24	124.749
GGAACAGTTC	10	90.0495	9	93.3068	16	173.185	30	236.077	26	135.145
GGGCTGGCAG	10	90.0495	2	20.7348	8	86.5923	20	157.385	26	135.145
GGCTTGCCAG	10	90.0495	16	165.879	31	335.545	20	157.385	26	135.145
ACAAAATAAA	10	90.0495	17	176.246	18	194.833	21	165.254	28	145.541
TTTTTACTGA	10	90.0495	3	31.1023	2	21.6481	0	0	29	150.739
CCCCGTGGGC	10	90.0495	2	20.7348	6	64.9442	12	94.4309	31	161.134
CCGACCCTCC	10	90.0495	1	10.3674	6	64.9442	13	102.3	32	166.332
GCCCCAGGCT	10	90.0495	0	0	7	75.7682	23	180.993	33	171.53
GTCTGAATGC	10	90.0495	16	165.879	17	184.009	32	251.816	34	176.728
CGCCGGGGCG	10	90.0495	8	82.9394	7	75.7682	26	204.6	34	176.728
GAAGGTTACA	10	90.0495	2	20.7348	3	32.4721	17	133.777	35	181.926
TTGCTATTTA	10	90.0495	12	124.409	13	140.712	18	141.646	36	187.124
GCAAAACCAG	10	90.0495	13	134.776	16	173.185	33	259.685	37	192.322
TAACTGCATT	10	90.0495	4	41.4697	5	54.1202	12	94.4309	38	197.52
TACTCCGTGC	10	90.0495	8	82.9394	6	64.9442	20	157.385	38	197.52
TGGGTGGGGA	10	90.0495	11	114.042	7	75.7682	20	157.385	40	207.915
ACGGGGACCA	10	90.0495	6	62.2045	9	97.4163	9	70.8232	45	233.905
GCCTCTCCTC	10	90.0495	12	124.409	13	140.712	28	220.339	54	280.686
GAAACCTATG	10	90.0495	6	62.2045	2	21.6481	14	110.169	55	285.884
GCAGGCCGGG	10	90.0495	3	31.1023	9	97.4163	30	236.077	57	296.279
GAGCGGGACG	10	90.0495	8	82.9394	16	173.185	24	188.862	60	311.873
AAGCAGTGGT	10	90.0495	26	269.553	15	162.361	34	267.554	82	426.226
TTTCGGGTGA	9	81.0446	5	51.8371	3	32.4721	16	125.908	0	0
CAAGTAACAA	9	81.0446	1	10.3674	0	0	0	0	0	0
AAAAGCGAAA	9	81.0446	0	0	0	0	0	0	0	0
TTTTAATGAG	9	81.0446	0	0	0	0	0	0	0	0
GGTAATCACG	9	81.0446	6	62.2045	3	32.4721	3	23.6077	1	5.19788
GATGATGGAA	9	81.0446	1	10.3674	0	0	1	7.86924	1	5.19788
CAGAGGAGTC	9	81.0446	14	145.144	6	64.9442	5	39.3462	1	5.19788
GAACAGATTC	9	81.0446	1	10.3674	0	0	0	0	1	5.19788
GAGGTCTGTC	9	81.0446	60	622.045	12	129.888	4	31.477	1	5.19788
GTTGCTGGGT	9	81.0446	2	20.7348	3	32.4721	2	15.7385	1	5.19788
GGGCAGAGAG	9	81.0446	2	20.7348	2	21.6481	1	7.86924	2	10.3958
TTTACTCACG	9	81.0446	2	20.7348	0	0	0	0	2	10.3958
GCTCGGATTC	9	81.0446	1	10.3674	1	10.824	1	7.86924	3	15.5937
GAAACAATAA	9	81.0446	7	72.5719	1	10.824	5	39.3462	3	15.5937
TGCCTTTATT	9	81.0446	0	0	0	0	0	0	3	15.5937
GGGTGTTACA	9	81.0446	2	20.7348	0	0	2	15.7385	3	15.5937
CTCTGAGGTA	9	81.0446	0	0	3	32.4721	3	23.6077	3	15.5937
TTTAAAAAAA	9	81.0446	4	41.4697	6	64.9442	9	70.8232	3	15.5937
GCCTTTCTTT	9	81.0446	18	186.614	13	140.712	6	47.2155	3	15.5937
CAACTTCTGG	9	81.0446	5	51.8371	3	32.4721	5	39.3462	3	15.5937
GGCTCCTGTC	9	81.0446	2	20.7348	0	0	5	39.3462	4	20.7915
GGTACGGCCC	9	81.0446	1	10.3674	2	21.6481	0	0	4	20.7915
GGCAGGGCAG	9	81.0446	2	20.7348	2	21.6481	4	31.477	4	20.7915
CCAGCCAGGT	9	81.0446	1	10.3674	3	32.4721	1	7.86924	4	20.7915
AGAAACGTAT	9	81.0446	3	31.1023	1	10.824	1	7.86924	4	20.7915
TATTTTCTCA	9	81.0446	0	0	1	10.824	2	15.7385	4	20.7915
TAAATATTTT	9	81.0446	1	10.3674	2	21.6481	0	0	4	20.7915
TGGCTACTGC	9	81.0446	5	51.8371	0	0	0	0	5	25.9894
TCCTCCAGGG	9	81.0446	0	0	0	0	0	0	5	25.9894
CCTAAGTTAT	9	81.0446	1	10.3674	0	0	6	47.2155	6	31.1873
GAGATGTCAA	9	81.0446	0	0	1	10.824	4	31.477	6	31.1873
TGCCGAGGGA	9	81.0446	0	0	3	32.4721	2	15.7385	7	36.3852
CAAATCAAGT	9	81.0446	6	62.2045	2	21.6481	1	7.86924	8	41.5831
CCTTTCAAAC	9	81.0446	4	41.4697	0	0	5	39.3462	8	41.5831
TGGCCCTTAT	9	81.0446	2	20.7348	2	21.6481	3	23.6077	8	41.5831
TTGGTAAGAC	9	81.0446	8	82.9394	0	0	3	23.6077	9	46.781
GTAGGCACGG	9	81.0446	1	10.3674	15	162.361	0	0	9	46.781
GTCTGCACCC	9	81.0446	5	51.8371	1	10.824	9	70.8232	9	46.781
TCCTCCCGAA	9	81.0446	4	41.4697	4	43.2961	3	23.6077	9	46.781
TAAAAGCATT	9	81.0446	1	10.3674	1	10.824	4	31.477	10	51.9788
GGTCCTGGGG	9	81.0446	3	31.1023	0	0	1	7.86924	10	51.9788
CCTGCCTGGA	9	81.0446	0	0	6	64.9442	7	55.0847	10	51.9788
GCCCCACACA	9	81.0446	3	31.1023	1	10.824	4	31.477	11	57.1767
GGATTTCCCT	9	81.0446	2	20.7348	4	43.2961	0	0	11	57.1767
CTTTCTACCA	9	81.0446	11	114.042	1	10.824	5	39.3462	11	57.1767
TGATAATGTA	9	81.0446	1	10.3674	1	10.824	0	0	11	57.1767
AATTCAATTA	9	81.0446	8	82.9394	6	64.9442	2	15.7385	12	62.3746
TAACAATAAA	9	81.0446	4	41.4697	4	43.2961	1	7.86924	13	67.5725
ACCCAGCCTC	9	81.0446	0	0	1	10.824	4	31.477	15	77.9683
AAATAACACA	9	81.0446	1	10.3674	1	10.824	0	0	16	83.1661
ATCTATTGAG	9	81.0446	1	10.3674	3	32.4721	7	55.0847	16	83.1661
TAAATTGGAT	9	81.0446	8	82.9394	3	32.4721	1	7.86924	17	88.364
GTTGTTCTTT	9	81.0446	1	10.3674	2	21.6481	2	15.7385	17	88.364
CGCCAACTGT	9	81.0446	2	20.7348	0	0	7	55.0847	18	93.5619
GACCGCGGTG	9	81.0446	5	51.8371	0	0	6	47.2155	22	114.353
CGATTTTCCC	9	81.0446	0	0	2	21.6481	3	23.6077	23	119.551
CTAATAAACT	9	81.0446	17	176.246	18	194.833	44	346.247	26	135.145
GCATTGTACA	9	81.0446	25	259.186	9	97.4163	6	47.2155	29	150.739
CTGGGTGCAT	9	81.0446	17	176.246	11	119.064	13	102.3	33	171.53
GGGGGGCACA	9	81.0446	3	31.1023	3	32.4721	8	62.954	34	176.728
TGCCTGAAGC	9	81.0446	2	20.7348	5	54.1202	19	149.516	35	181.926
GGGGTTCCTG	9	81.0446	1	10.3674	9	97.4163	26	204.6	36	187.124
GTATTCCCCT	9	81.0446	18	186.614	15	162.361	7	55.0847	38	197.52
ATCAGTGGCT	9	81.0446	12	124.409	14	151.536	12	94.4309	38	197.52
GTGATGCGCG	9	81.0446	9	93.3068	3	32.4721	9	70.8232	45	233.905
TTTCGGGTAC	9	81.0446	13	134.776	5	54.1202	20	157.385	46	239.103
ATTAAGAGGG	9	81.0446	14	145.144	22	238.129	3	23.6077	50	259.894
AGAAACCACC	9	81.0446	13	134.776	3	32.4721	14	110.169	50	259.894
GTAACTTCCT	9	81.0446	16	165.879	25	270.601	48	377.724	59	306.675
GGCCCACGTG	9	81.0446	12	124.409	11	119.064	40	314.77	63	327.467
CGTGTTTCGG	9	81.0446	5	51.8371	20	216.481	54	424.939	68	353.456
GCTTCCCTGG	9	81.0446	7	72.5719	12	129.888	43	338.378	69	358.654
CACGTTTCGG	9	81.0446	15	155.511	36	389.665	54	424.939	72	374.248
TTCACTGTTC	9	81.0446	4	41.4697	8	86.5923	10	78.6924	82	426.226
TGCTTGCCCA	9	81.0446	9	93.3068	26	281.425	68	535.109	129	670.527
TACACTATGA	8	72.0396	0	0	0	0	0	0	0	0
GGTGTAGAGT	8	72.0396	0	0	1	10.824	1	7.86924	0	0
AAGAGTTGAG	8	72.0396	0	0	0	0	2	15.7385	0	0
CTGTAAGAAG	8	72.0396	0	0	0	0	3	23.6077	0	0
AAAAGAAAGG	8	72.0396	0	0	0	0	0	0	0	0
GTAAAGCCCA	8	72.0396	7	72.5719	0	0	0	0	0	0
CTGTACAAAG	8	72.0396	0	0	0	0	0	0	0	0
TGCATATGGT	8	72.0396	0	0	0	0	0	0	0	0
GCGGTCTCCA	8	72.0396	0	0	0	0	2	15.7385	0	0
AAGACCGTGG	8	72.0396	1	10.3674	0	0	0	0	0	0
GGCTTATATT	8	72.0396	13	134.776	2	21.6481	2	15.7385	0	0
TGTCTTTGGA	8	72.0396	5	51.8371	4	43.2961	0	0	1	5.19788
CCACCGGAGG	8	72.0396	2	20.7348	0	0	1	7.86924	1	5.19788
CTGAAGATGC	8	72.0396	3	31.1023	2	21.6481	1	7.86924	1	5.19788
ATGGAGAGGG	8	72.0396	0	0	0	0	1	7.86924	1	5.19788
CAATTATGGA	8	72.0396	9	93.3068	6	64.9442	0	0	1	5.19788
TGCCAAGGGA	8	72.0396	0	0	1	10.824	1	7.86924	1	5.19788
TACCCAGGCA	8	72.0396	2	20.7348	2	21.6481	4	31.477	1	5.19788
TGCTTCCGTA	8	72.0396	1	10.3674	3	32.4721	3	23.6077	1	5.19788
GACAGTGGTG	8	72.0396	14	145.144	15	162.361	24	188.862	2	10.3958
CCACCCATCA	8	72.0396	1	10.3674	0	0	0	0	2	10.3958
AGACAAAACT	8	72.0396	9	93.3068	11	119.064	18	141.646	2	10.3958
AAGTATAGAC	8	72.0396	2	20.7348	0	0	0	0	2	10.3958
TGTCTTTTCT	8	72.0396	2	20.7348	0	0	1	7.86924	2	10.3958
AGTTTCAAGT	8	72.0396	12	124.409	12	129.888	3	23.6077	2	10.3958
AAATCATTTC	8	72.0396	14	145.144	4	43.2961	1	7.86924	2	10.3958
GCAATATGGA	8	72.0396	3	31.1023	5	54.1202	2	15.7385	2	10.3958
TCTTGGGGAG	8	72.0396	8	82.9394	1	10.824	3	23.6077	3	15.5937
TTGGACCCTT	8	72.0396	3	31.1023	1	10.824	2	15.7385	3	15.5937
GGAACAGCCC	8	72.0396	0	0	1	10.824	3	23.6077	3	15.5937
AAATAAAAAA	8	72.0396	1	10.3674	0	0	0	0	3	15.5937
CCATACAACC	8	72.0396	3	31.1023	0	0	2	15.7385	3	15.5937
GGTGCAGCCA	8	72.0396	4	41.4697	5	54.1202	9	70.8232	4	20.7915
CGCTCACAGT	8	72.0396	2	20.7348	2	21.6481	3	23.6077	4	20.7915
CAAATAAATT	8	72.0396	3	31.1023	3	32.4721	10	78.6924	4	20.7915
TAAAAGACAA	8	72.0396	2	20.7348	0	0	3	23.6077	4	20.7915
ATTTTTTGGT	8	72.0396	10	103.674	3	32.4721	6	47.2155	4	20.7915
TACATAATAC	8	72.0396	2	20.7348	0	0	0	0	4	20.7915
TTGCTGGAGT	8	72.0396	7	72.5719	3	32.4721	0	0	4	20.7915
GCTTGCTCTG	8	72.0396	1	10.3674	4	43.2961	1	7.86924	4	20.7915
AGCACGGCCT	8	72.0396	4	41.4697	4	43.2961	4	31.477	4	20.7915
GCAAAATAGC	8	72.0396	3	31.1023	8	86.5923	9	70.8232	4	20.7915
TAAGATGGCA	8	72.0396	7	72.5719	1	10.824	2	15.7385	4	20.7915
GAGAGTTAGC	8	72.0396	3	31.1023	4	43.2961	14	110.169	4	20.7915
TGTTTAGAAA	8	72.0396	12	124.409	2	21.6481	5	39.3462	4	20.7915
AATCAGCTGT	8	72.0396	1	10.3674	0	0	1	7.86924	4	20.7915
TGGTAGTCCT	8	72.0396	0	0	3	32.4721	4	31.477	5	25.9894
TACATAATCA	8	72.0396	4	41.4697	1	10.824	2	15.7385	5	25.9894
AGAATAAAAC	8	72.0396	0	0	0	0	0	0	5	25.9894
CTATCAGAAG	8	72.0396	22	228.083	10	108.24	15	118.039	5	25.9894
CATCTGCTCT	8	72.0396	4	41.4697	1	10.824	3	23.6077	5	25.9894
CCGCGGGTAC	8	72.0396	0	0	2	21.6481	3	23.6077	5	25.9894
CATCAAACAC	8	72.0396	8	82.9394	1	10.824	4	31.477	5	25.9894
CATTTTGGAG	8	72.0396	7	72.5719	1	10.824	3	23.6077	5	25.9894
GAGTTGGAGT	8	72.0396	1	10.3674	3	32.4721	2	15.7385	5	25.9894
AAAACCAGTG	8	72.0396	2	20.7348	0	0	3	23.6077	6	31.1873
CCAGCCCTGT	8	72.0396	37	383.595	13	140.712	10	78.6924	6	31.1873
TAAATAAAAA	8	72.0396	0	0	1	10.824	2	15.7385	6	31.1873
CCTCCCCCCA	8	72.0396	2	20.7348	1	10.824	1	7.86924	6	31.1873
GTGTTGAGGA	8	72.0396	4	41.4697	2	21.6481	2	15.7385	6	31.1873
GTGAATGTAT	8	72.0396	2	20.7348	1	10.824	1	7.86924	6	31.1873
TACTGAAGAT	8	72.0396	4	41.4697	1	10.824	2	15.7385	6	31.1873
AGACTGAATG	8	72.0396	4	41.4697	1	10.824	4	31.477	7	36.3852
GCAAAAAAAT	8	72.0396	1	10.3674	3	32.4721	8	62.954	7	36.3852
GGCAGAGGAG	8	72.0396	0	0	0	0	0	0	7	36.3852
AAAACATTAT	8	72.0396	2	20.7348	3	32.4721	1	7.86924	7	36.3852
GACAGCCTGT	8	72.0396	116	1202.62	36	389.665	12	94.4309	8	41.5831
GTATGTGAAA	8	72.0396	0	0	4	43.2961	3	23.6077	8	41.5831
AGGCGGAAGG	8	72.0396	0	0	0	0	1	7.86924	8	41.5831
GTAAAGTTTA	8	72.0396	1	10.3674	2	21.6481	7	55.0847	8	41.5831
TAATTATTGT	8	72.0396	5	51.8371	2	21.6481	2	15.7385	8	41.5831
GTTAAAAAAA	8	72.0396	0	0	11	119.064	21	165.254	9	46.781
AGGTCCTGCC	8	72.0396	0	0	4	43.2961	5	39.3462	10	51.9788
TCCAGTCACT	8	72.0396	6	62.2045	4	43.2961	2	15.7385	10	51.9788
AGCTTATTGA	8	72.0396	1	10.3674	0	0	3	23.6077	11	57.1767
CCTTTGTAAA	8	72.0396	1	10.3674	0	0	2	15.7385	11	57.1767
TCCGGCTTGT	8	72.0396	0	0	0	0	5	39.3462	11	57.1767
TAAAATGTTG	8	72.0396	3	31.1023	1	10.824	1	7.86924	11	57.1767
TTGTTTATAA	8	72.0396	3	31.1023	3	32.4721	0	0	11	57.1767
AAAAGATTAT	8	72.0396	4	41.4697	2	21.6481	0	0	12	62.3746
GGTTCTTATC	8	72.0396	7	72.5719	1	10.824	6	47.2155	12	62.3746
CGTCCTGGCT	8	72.0396	4	41.4697	1	10.824	5	39.3462	13	67.5725
GGTGCAAAAA	8	72.0396	5	51.8371	14	151.536	21	165.254	14	72.7704
TATGTCTCTG	8	72.0396	4	41.4697	1	10.824	1	7.86924	14	72.7704
GTTGCTCTGC	8	72.0396	74	767.189	79	855.099	65	511.501	14	72.7704
GGCCTGTGGG	8	72.0396	4	41.4697	1	10.824	3	23.6077	15	77.9683
TACTGTTCAA	8	72.0396	7	72.5719	0	0	2	15.7385	15	77.9683
GAAGTACTAT	8	72.0396	2	20.7348	3	32.4721	2	15.7385	15	77.9683
TTCCTTATGT	8	72.0396	9	93.3068	2	21.6481	0	0	15	77.9683
TTTTCTTTAG	8	72.0396	5	51.8371	0	0	2	15.7385	16	83.1661
CAGCCTGGGG	8	72.0396	0	0	0	0	0	0	17	88.364
CACACATCTC	8	72.0396	0	0	0	0	2	15.7385	17	88.364
GGGGGTCTGA	8	72.0396	1	10.3674	4	43.2961	8	62.954	18	93.5619
GAACTACCTA	8	72.0396	17	176.246	6	64.9442	15	118.039	19	98.7598
TTATATTGCC	8	72.0396	13	134.776	3	32.4721	2	15.7385	19	98.7598
TTGGACCAGA	8	72.0396	0	0	2	21.6481	3	23.6077	19	98.7598
GTACTGAAAA	8	72.0396	14	145.144	16	173.185	23	180.993	20	103.958
TGCAATAAAA	8	72.0396	13	134.776	15	162.361	22	173.123	22	114.353
CCATCTAAAC	8	72.0396	7	72.5719	1	10.824	9	70.8232	23	119.551
GGCTGAGAAT	8	72.0396	16	165.879	7	75.7682	28	220.339	24	124.749
AATTGTCCTT	8	72.0396	16	165.879	2	21.6481	1	7.86924	25	129.947
GAGGCGAAAT	8	72.0396	9	93.3068	8	86.5923	23	180.993	25	129.947
GGGCTGGGCC	8	72.0396	1	10.3674	2	21.6481	5	39.3462	26	135.145
TGTGTTGAGA	8	72.0396	15	155.511	10	108.24	24	188.862	27	140.343
GCAACAACAC	8	72.0396	31	321.39	55	595.322	12	94.4309	30	155.937
TGCCAACTTG	8	72.0396	3	31.1023	7	75.7682	26	204.6	32	166.332
CACAGTTGCA	8	72.0396	12	124.409	18	194.833	39	306.901	32	166.332
GTAGCGGTTT	8	72.0396	1	10.3674	6	64.9442	18	141.646	33	171.53
TTGCATTATG	8	72.0396	28	290.288	13	140.712	15	118.039	34	176.728
GCCACGCGGT	8	72.0396	3	31.1023	5	54.1202	30	236.077	35	181.926
TAGCCTGCTG	8	72.0396	3	31.1023	5	54.1202	17	133.777	35	181.926
CTGATAACAA	8	72.0396	29	300.655	20	216.481	21	165.254	38	197.52
TGCTGGCCCA	8	72.0396	7	72.5719	15	162.361	19	149.516	38	197.52
GCTGGTCGGC	8	72.0396	26	269.553	42	454.609	24	188.862	38	197.52
TTTCGGGTTG	8	72.0396	6	62.2045	14	151.536	32	251.816	43	223.509
TGGTCTCCCC	8	72.0396	3	31.1023	2	21.6481	4	31.477	47	244.301
CCCAGTCTGC	8	72.0396	10	103.674	13	140.712	18	141.646	48	249.498
GAAATCACAG	8	72.0396	9	93.3068	26	281.425	29	228.208	50	259.894
TTTCGGGTTT	8	72.0396	16	165.879	8	86.5923	103	810.532	52	270.29
GATGAGCTTC	8	72.0396	6	62.2045	15	162.361	33	259.685	54	280.686
GCTCTGCTCT	8	72.0396	9	93.3068	4	43.2961	18	141.646	55	285.884
GAGGACTTGA	8	72.0396	5	51.8371	13	140.712	17	133.777	59	306.675
ACGACCTCGT	8	72.0396	23	238.451	34	368.017	42	330.508	60	311.873
TCTACACGCA	7	63.0347	1	10.3674	0	0	0	0	0	0
GGCATCTGGC	7	63.0347	1	10.3674	0	0	2	15.7385	0	0
CAGATTAAGT	7	63.0347	1	10.3674	2	21.6481	1	7.86924	0	0
AAAATAAAAG	7	63.0347	0	0	1	10.824	0	0	0	0
TGGCAAAATA	7	63.0347	2	20.7348	0	0	0	0	0	0
TGAAGGCCTA	7	63.0347	0	0	0	0	0	0	0	0
GGGTCCAGGG	7	63.0347	3	31.1023	2	21.6481	0	0	0	0
AAGATAAAAC	7	63.0347	0	0	0	0	0	0	0	0
TATTTGAATA	7	63.0347	4	41.4697	0	0	0	0	0	0
AATATGCATT	7	63.0347	0	0	0	0	0	0	0	0
AGGTAAAAAA	7	63.0347	4	41.4697	0	0	2	15.7385	0	0
GCCATTAAAA	7	63.0347	2	20.7348	1	10.824	1	7.86924	0	0
TAGGTTGTAT	7	63.0347	0	0	0	0	0	0	0	0
TGGAAACTTA	7	63.0347	3	31.1023	0	0	3	23.6077	0	0
CAGGGTGATG	7	63.0347	2	20.7348	0	0	0	0	0	0
GCAGGAAACA	7	63.0347	7	72.5719	1	10.824	1	7.86924	0	0
GTAAAAAGGA	7	63.0347	4	41.4697	2	21.6481	1	7.86924	0	0
CCAAATTAAA	7	63.0347	0	0	0	0	0	0	0	0
GGTGCTGACT	7	63.0347	3	31.1023	4	43.2961	1	7.86924	1	5.19788
GAAAGTAAAA	7	63.0347	6	62.2045	5	54.1202	3	23.6077	1	5.19788
TGATGGGTTT	7	63.0347	1	10.3674	1	10.824	1	7.86924	1	5.19788
GAACAAGAAC	7	63.0347	2	20.7348	3	32.4721	1	7.86924	1	5.19788
TGGTTTGTTA	7	63.0347	2	20.7348	0	0	0	0	1	5.19788
CTGCAGCTGC	7	63.0347	2	20.7348	3	32.4721	7	55.0847	1	5.19788
GTGACTCAAA	7	63.0347	7	72.5719	1	10.824	2	15.7385	1	5.19788
GGGGGTGGGG	7	63.0347	0	0	0	0	0	0	1	5.19788
GTTCCTCAAG	7	63.0347	3	31.1023	0	0	1	7.86924	1	5.19788
TAACCTTATA	7	63.0347	1	10.3674	0	0	0	0	1	5.19788
AAATAATGTA	7	63.0347	0	0	2	21.6481	1	7.86924	1	5.19788
TACAAAACCA	7	63.0347	0	0	0	0	2	15.7385	1	5.19788
TGGAATCATA	7	63.0347	1	10.3674	0	0	0	0	1	5.19788
GCTGTGAACT	7	63.0347	0	0	0	0	2	15.7385	2	10.3958
TTTGGAAAGA	7	63.0347	3	31.1023	1	10.824	1	7.86924	2	10.3958
TGTTCAGTTA	7	63.0347	1	10.3674	0	0	0	0	2	10.3958
TGTATTACAG	7	63.0347	2	20.7348	0	0	1	7.86924	2	10.3958
TTCAACCACT	7	63.0347	0	0	1	10.824	3	23.6077	2	10.3958
TCATCCTATC	7	63.0347	0	0	0	0	0	0	2	10.3958
GTCTCGTTTG	7	63.0347	6	62.2045	4	43.2961	4	31.477	2	10.3958
GAAAAGCTTT	7	63.0347	1	10.3674	1	10.824	2	15.7385	2	10.3958
TTGGTTAAAT	7	63.0347	3	31.1023	1	10.824	1	7.86924	2	10.3958
AAAACCTGAA	7	63.0347	5	51.8371	1	10.824	4	31.477	2	10.3958
AACGGTGCTG	7	63.0347	4	41.4697	3	32.4721	3	23.6077	2	10.3958
CCTAAAAAAA	7	63.0347	2	20.7348	1	10.824	6	47.2155	2	10.3958
TGCTGCAGAA	7	63.0347	8	82.9394	4	43.2961	6	47.2155	2	10.3958
GCACGTGACT	7	63.0347	4	41.4697	2	21.6481	2	15.7385	3	15.5937
AAAATAAACT	7	63.0347	2	20.7348	2	21.6481	5	39.3462	3	15.5937
TGTTAAGTTC	7	63.0347	1	10.3674	3	32.4721	2	15.7385	3	15.5937
CCCTTACTGC	7	63.0347	6	62.2045	0	0	4	31.477	3	15.5937
GGGGACCTAA	7	63.0347	2	20.7348	1	10.824	1	7.86924	3	15.5937
GTATTTAAGA	7	63.0347	2	20.7348	0	0	1	7.86924	3	15.5937
GCTACCTGGG	7	63.0347	4	41.4697	6	64.9442	6	47.2155	3	15.5937
GTATTTTATT	7	63.0347	5	51.8371	0	0	1	7.86924	3	15.5937
GAATAAATAA	7	63.0347	2	20.7348	2	21.6481	2	15.7385	3	15.5937
AAAGGAGATA	7	63.0347	0	0	1	10.824	0	0	4	20.7915
CCTGTGCCTG	7	63.0347	3	31.1023	0	0	0	0	4	20.7915
AGTGTGGAAT	7	63.0347	4	41.4697	4	43.2961	0	0	4	20.7915
CAAAAATGAA	7	63.0347	4	41.4697	0	0	2	15.7385	4	20.7915
TAAATTATTA	7	63.0347	0	0	0	0	0	0	4	20.7915
AATTCCCTTT	7	63.0347	6	62.2045	5	54.1202	1	7.86924	4	20.7915
TAAATAAAAG	7	63.0347	4	41.4697	0	0	0	0	4	20.7915
GAGTGTAATA	7	63.0347	0	0	1	10.824	0	0	4	20.7915
ACTCAGGGAG	7	63.0347	2	20.7348	0	0	2	15.7385	4	20.7915
TAATTCTTTT	7	63.0347	0	0	1	10.824	0	0	4	20.7915
AGCCAGGCGG	7	63.0347	0	0	0	0	1	7.86924	4	20.7915
CGCTCCTCCT	7	63.0347	1	10.3674	0	0	2	15.7385	5	25.9894
GAGTTGGTGT	7	63.0347	0	0	1	10.824	3	23.6077	5	25.9894
GGCTTCTGCA	7	63.0347	4	41.4697	0	0	2	15.7385	5	25.9894
TCTGAATAAA	7	63.0347	4	41.4697	0	0	2	15.7385	5	25.9894
CAAAGCTGTT	7	63.0347	1	10.3674	0	0	0	0	5	25.9894
TAGTTAAGTA	7	63.0347	1	10.3674	1	10.824	1	7.86924	5	25.9894
TTCCTGGGTA	7	63.0347	1	10.3674	0	0	2	15.7385	5	25.9894
TAGTAATAAA	7	63.0347	4	41.4697	0	0	0	0	5	25.9894
CTGGTCCTGG	7	63.0347	22	228.083	11	119.064	7	55.0847	5	25.9894
AGAAAACTAT	7	63.0347	3	31.1023	1	10.824	1	7.86924	6	31.1873
GTCACAGTCC	7	63.0347	2	20.7348	1	10.824	1	7.86924	6	31.1873
TAGTTACCAA	7	63.0347	2	20.7348	3	32.4721	0	0	6	31.1873
AATGAAAGAT	7	63.0347	1	10.3674	0	0	0	0	6	31.1873
TACATATGGA	7	63.0347	0	0	1	10.824	2	15.7385	7	36.3852
GCTCCCAGGA	7	63.0347	1	10.3674	0	0	1	7.86924	7	36.3852
TTTGTTTGTT	7	63.0347	2	20.7348	0	0	1	7.86924	8	41.5831
CGTGGCTCCC	7	63.0347	0	0	0	0	0	0	9	46.781
CTGGCTCTGG	7	63.0347	3	31.1023	2	21.6481	1	7.86924	9	46.781
ACTTGGTTGA	7	63.0347	4	41.4697	5	54.1202	1	7.86924	9	46.781
AATGCGAGAA	7	63.0347	0	0	0	0	0	0	9	46.781
CGAAGTCACT	7	63.0347	16	165.879	13	140.712	16	125.908	9	46.781
CCAGACAAAT	7	63.0347	3	31.1023	0	0	6	47.2155	9	46.781
TTGGGAGACC	7	63.0347	1	10.3674	1	10.824	0	0	10	51.9788
TGCGGCCTCC	7	63.0347	0	0	0	0	3	23.6077	10	51.9788
CTGCCATCCA	7	63.0347	0	0	2	21.6481	2	15.7385	10	51.9788
TGGATACATT	7	63.0347	0	0	1	10.824	1	7.86924	11	57.1767
GGCCAGCTGG	7	63.0347	14	145.144	9	97.4163	24	188.862	11	57.1767
GCCGCAGCCC	7	63.0347	1	10.3674	0	0	2	15.7385	11	57.1767
CCGAGAGGGG	7	63.0347	6	62.2045	8	86.5923	0	0	12	62.3746
TCCAGATAAA	7	63.0347	4	41.4697	2	21.6481	0	0	12	62.3746
GAGTGGTAAT	7	63.0347	6	62.2045	7	75.7682	21	165.254	12	62.3746
AGCCGTCCCA	7	63.0347	16	165.879	25	270.601	17	133.777	13	67.5725
TAAAAATGTA	7	63.0347	3	31.1023	3	32.4721	0	0	13	67.5725
GGCTTGACAG	7	63.0347	0	0	5	54.1202	5	39.3462	13	67.5725
TTTCAGTTTA	7	63.0347	16	165.879	13	140.712	10	78.6924	13	67.5725
GGTATCAAGG	7	63.0347	0	0	0	0	9	70.8232	13	67.5725
AGCAGCTCGG	7	63.0347	0	0	3	32.4721	5	39.3462	14	72.7704
GAGGAGGCAC	7	63.0347	17	176.246	3	32.4721	12	94.4309	14	72.7704
TCTCGGGGCT	7	63.0347	35	362.86	10	108.24	14	110.169	15	77.9683
TGGCAGCTCA	7	63.0347	0	0	2	21.6481	3	23.6077	15	77.9683
TTCGTGATGT	7	63.0347	1	10.3674	1	10.824	0	0	16	83.1661
CAATAGTATC	7	63.0347	5	51.8371	0	0	2	15.7385	17	88.364
GGTCTAATTT	7	63.0347	8	82.9394	12	129.888	25	196.731	17	88.364
CGGCGCTTTG	7	63.0347	8	82.9394	11	119.064	25	196.731	18	93.5619
ACAGTAAAAA	7	63.0347	0	0	7	75.7682	13	102.3	19	98.7598
TTTTCTACAA	7	63.0347	5	51.8371	1	10.824	1	7.86924	19	98.7598
CCCGAAAAAA	7	63.0347	3	31.1023	10	108.24	31	243.947	20	103.958
AAAATTTTGC	7	63.0347	8	82.9394	21	227.305	19	149.516	20	103.958
GGAACTGCTT	7	63.0347	0	0	4	43.2961	9	70.8232	20	103.958
ATTTCAACTC	7	63.0347	11	114.042	15	162.361	16	125.908	21	109.156
CGGCCCCGGG	7	63.0347	2	20.7348	4	43.2961	25	196.731	22	114.353
GTGGAATTTT	7	63.0347	34	352.492	23	248.953	35	275.424	22	114.353
TGCCTCGGGT	7	63.0347	1	10.3674	17	184.009	4	31.477	22	114.353
TACTTTTATT	7	63.0347	18	186.614	7	75.7682	6	47.2155	24	124.749
TGCTGGACTG	7	63.0347	15	155.511	6	64.9442	22	173.123	25	129.947
GAAAAGTTAA	7	63.0347	6	62.2045	28	303.073	28	220.339	25	129.947
GGTTCTGGCT	7	63.0347	4	41.4697	5	54.1202	23	180.993	26	135.145
CACGTTGTTC	7	63.0347	117	1212.99	92	995.811	56	440.678	27	140.343
TAATGTAAAA	7	63.0347	22	228.083	5	54.1202	8	62.954	28	145.541
GATCCTGGAT	7	63.0347	10	103.674	12	129.888	13	102.3	28	145.541
GCAGCTGCCT	7	63.0347	6	62.2045	5	54.1202	9	70.8232	28	145.541
TCTTTTTATT	7	63.0347	6	62.2045	8	86.5923	6	47.2155	29	150.739
GGGCTGGGTC	7	63.0347	1	10.3674	4	43.2961	19	149.516	31	161.134
GACCTTATTT	7	63.0347	4	41.4697	6	64.9442	10	78.6924	31	161.134
CCTGGGGGCA	7	63.0347	4	41.4697	7	75.7682	16	125.908	32	166.332
CGGAAGCAGT	7	63.0347	4	41.4697	5	54.1202	22	173.123	34	176.728
AGGCTCCTCT	7	63.0347	4	41.4697	6	64.9442	10	78.6924	34	176.728
GAGAAGGCCT	7	63.0347	8	82.9394	6	64.9442	21	165.254	35	181.926
CTCAGACAGT	7	63.0347	5	51.8371	7	75.7682	7	55.0847	37	192.322
TGCGCCCAGG	7	63.0347	8	82.9394	10	108.24	23	180.993	39	202.717
TGACAAACAG	7	63.0347	12	124.409	19	205.657	29	228.208	39	202.717
CCATTGGGGC	7	63.0347	3	31.1023	6	64.9442	10	78.6924	39	202.717
GCCTCGGACC	7	63.0347	7	72.5719	7	75.7682	27	212.47	40	207.915
TGCAATACTT	7	63.0347	35	362.86	19	205.657	19	149.516	41	213.113
TCCTGCATAC	7	63.0347	1	10.3674	1	10.824	3	23.6077	45	233.905
CCCTCTCTCC	7	63.0347	23	238.451	17	184.009	24	188.862	46	239.103
TGTTACCAGT	7	63.0347	15	155.511	21	227.305	27	212.47	47	244.301
GAAAGGGCGC	7	63.0347	4	41.4697	13	140.712	32	251.816	47	244.301
ATGGCCGCCC	7	63.0347	2	20.7348	5	54.1202	12	94.4309	49	254.696
GCAGCTCAGG	7	63.0347	7	72.5719	23	248.953	32	251.816	49	254.696
AACGCGGCCA	7	63.0347	7	72.5719	18	194.833	36	283.293	50	259.894
GGCCTGGAGG	7	63.0347	4	41.4697	8	86.5923	27	212.47	57	296.279
GGCAGAGCGA	7	63.0347	12	124.409	9	97.4163	10	78.6924	59	306.675
GTGACCACCC	7	63.0347	7	72.5719	9	97.4163	27	212.47	66	343.06
CTGCTGGCAG	7	63.0347	3	31.1023	3	32.4721	14	110.169	69	358.654
CTTCTGATGG	7	63.0347	4	41.4697	0	0	17	133.777	91	473.007
TGATGTCGAG	6	54.0297	1	10.3674	2	21.6481	0	0	0	0
GCAAAAAAAG	6	54.0297	1	10.3674	0	0	4	31.477	0	0
ACTGAAACCT	6	54.0297	3	31.1023	4	43.2961	1	7.86924	0	0
TGGTGAAAAG	6	54.0297	0	0	1	10.824	0	0	0	0
TTCAGTATGA	6	54.0297	0	0	0	0	0	0	0	0
GCCGTGCTGG	6	54.0297	4	41.4697	2	21.6481	2	15.7385	0	0
TACGTTGTCT	6	54.0297	0	0	0	0	0	0	0	0
TACTCTTTTG	6	54.0297	2	20.7348	0	0	0	0	0	0
CAAAATGGGG	6	54.0297	0	0	1	10.824	3	23.6077	0	0
TGAGGCCCTA	6	54.0297	3	31.1023	2	21.6481	4	31.477	0	0
ACAATAAAGG	6	54.0297	0	0	0	0	1	7.86924	0	0
TAAAGTTGGT	6	54.0297	1	10.3674	0	0	0	0	0	0
ATACATTTAG	6	54.0297	0	0	0	0	0	0	0	0
TTCATTATGA	6	54.0297	0	0	0	0	0	0	0	0
CGCTGGGTCC	6	54.0297	0	0	0	0	0	0	0	0
GCTTTGTACA	6	54.0297	0	0	1	10.824	0	0	0	0
AGACCATCGG	6	54.0297	1	10.3674	1	10.824	2	15.7385	0	0
CAGTATGTCC	6	54.0297	1	10.3674	0	0	0	0	0	0
TAAATTCCCT	6	54.0297	2	20.7348	0	0	1	7.86924	0	0
ATATTTAATT	6	54.0297	0	0	0	0	0	0	0	0
GCGCATTTGT	6	54.0297	0	0	1	10.824	2	15.7385	0	0
CAACCATCGC	6	54.0297	1	10.3674	1	10.824	0	0	0	0
TTTAATTATG	6	54.0297	2	20.7348	0	0	1	7.86924	0	0
GACAGGGTAA	6	54.0297	1	10.3674	0	0	1	7.86924	0	0
TCAAGAGAGA	6	54.0297	1	10.3674	1	10.824	0	0	0	0
CAGGAGCAGC	6	54.0297	0	0	0	0	0	0	0	0
TAGGAAAGAG	6	54.0297	4	41.4697	0	0	1	7.86924	0	0
TGAAGGCCAA	6	54.0297	3	31.1023	2	21.6481	4	31.477	1	5.19788
AACCAACAGG	6	54.0297	1	10.3674	0	0	0	0	1	5.19788
CTGTGATTCA	6	54.0297	4	41.4697	3	32.4721	3	23.6077	1	5.19788
CCAGGGTCCA	6	54.0297	44	456.167	12	129.888	4	31.477	1	5.19788
TACCAGAATA	6	54.0297	3	31.1023	0	0	0	0	1	5.19788
GATGTGTATC	6	54.0297	4	41.4697	1	10.824	0	0	1	5.19788
GGGCTGGAGG	6	54.0297	5	51.8371	2	21.6481	5	39.3462	1	5.19788
TTCATTAAAA	6	54.0297	2	20.7348	2	21.6481	2	15.7385	1	5.19788
TGTATTTAAC	6	54.0297	0	0	0	0	0	0	1	5.19788
GATATCAAAA	6	54.0297	1	10.3674	4	43.2961	0	0	1	5.19788
TAATGTTTCC	6	54.0297	28	290.288	5	54.1202	1	7.86924	1	5.19788
GTGTTGGTGA	6	54.0297	0	0	0	0	1	7.86924	1	5.19788
TTAACATTGA	6	54.0297	2	20.7348	2	21.6481	0	0	1	5.19788
TTCTCAGAGA	6	54.0297	2	20.7348	2	21.6481	1	7.86924	1	5.19788
CGGTTGCGGG	6	54.0297	0	0	0	0	1	7.86924	1	5.19788
TCTGCCGTTG	6	54.0297	1	10.3674	0	0	2	15.7385	1	5.19788
GTGGCCATAA	6	54.0297	2	20.7348	1	10.824	0	0	1	5.19788
TTTGTAAATA	6	54.0297	6	62.2045	0	0	1	7.86924	1	5.19788
TGTGCGTGTA	6	54.0297	1	10.3674	0	0	0	0	1	5.19788
TGCAAGATGA	6	54.0297	2	20.7348	1	10.824	2	15.7385	1	5.19788
GCCAACAAAA	6	54.0297	20	207.348	17	184.009	14	110.169	1	5.19788
TTTCAGGATT	6	54.0297	0	0	2	21.6481	0	0	1	5.19788
TTAAATGAAA	6	54.0297	0	0	2	21.6481	1	7.86924	1	5.19788
GGAAGTGAAA	6	54.0297	1	10.3674	5	54.1202	1	7.86924	1	5.19788
CCATATGAGT	6	54.0297	0	0	5	54.1202	3	23.6077	1	5.19788
AAGGATCCCA	6	54.0297	2	20.7348	2	21.6481	0	0	1	5.19788
AAAATAGAAC	6	54.0297	0	0	2	21.6481	0	0	1	5.19788
CCCACTAGTG	6	54.0297	3	31.1023	2	21.6481	1	7.86924	2	10.3958
CTTGGGACCA	6	54.0297	0	0	2	21.6481	4	31.477	2	10.3958
AGTGCACGTT	6	54.0297	0	0	1	10.824	2	15.7385	2	10.3958
GAAGGACCAG	6	54.0297	0	0	1	10.824	0	0	2	10.3958
CTCCGTACAA	6	54.0297	3	31.1023	1	10.824	1	7.86924	2	10.3958
CGCGGCCCCC	6	54.0297	0	0	2	21.6481	11	86.5617	2	10.3958
TTGGAGCTCA	6	54.0297	2	20.7348	0	0	0	0	2	10.3958
CTGAAATGGA	6	54.0297	1	10.3674	2	21.6481	0	0	2	10.3958
AAGATAAAGG	6	54.0297	2	20.7348	0	0	0	0	2	10.3958
AGGAATGTTA	6	54.0297	2	20.7348	2	21.6481	2	15.7385	2	10.3958
TACCTCTGGT	6	54.0297	2	20.7348	0	0	0	0	2	10.3958
AATACTTTTG	6	54.0297	1	10.3674	0	0	1	7.86924	2	10.3958
AAAACATATT	6	54.0297	3	31.1023	3	32.4721	0	0	2	10.3958
GACGACGCCG	6	54.0297	1	10.3674	1	10.824	3	23.6077	2	10.3958
GCAATCCAAA	6	54.0297	1	10.3674	3	32.4721	3	23.6077	2	10.3958
TGAAGCAGTG	6	54.0297	1	10.3674	0	0	1	7.86924	2	10.3958
TGCAGCCCTA	6	54.0297	1	10.3674	0	0	0	0	2	10.3958
GTTACTTTAA	6	54.0297	4	41.4697	3	32.4721	2	15.7385	2	10.3958
AAGTTTTTGT	6	54.0297	0	0	1	10.824	1	7.86924	2	10.3958
GAATCTTTTA	6	54.0297	1	10.3674	0	0	1	7.86924	2	10.3958
GGGGTTTTTT	6	54.0297	0	0	1	10.824	2	15.7385	2	10.3958
CAGGTGGCTT	6	54.0297	0	0	0	0	0	0	2	10.3958
GCCATTTTAA	6	54.0297	3	31.1023	2	21.6481	1	7.86924	2	10.3958
GACCAGAATA	6	54.0297	4	41.4697	4	43.2961	4	31.477	2	10.3958
CTTTTTTGTA	6	54.0297	2	20.7348	2	21.6481	1	7.86924	3	15.5937
TATCTTTGTA	6	54.0297	0	0	1	10.824	1	7.86924	3	15.5937
AAGATCTAAA	6	54.0297	1	10.3674	6	64.9442	1	7.86924	3	15.5937
CTTGGACAAA	6	54.0297	2	20.7348	0	0	0	0	3	15.5937
GTATTCCACT	6	54.0297	0	0	0	0	0	0	3	15.5937
GTTATGAAAA	6	54.0297	0	0	0	0	4	31.477	3	15.5937
TTTTGTTGGC	6	54.0297	2	20.7348	1	10.824	0	0	3	15.5937
TAATTCTTAA	6	54.0297	0	0	1	10.824	1	7.86924	3	15.5937
GCAATCTGGA	6	54.0297	1	10.3674	0	0	0	0	3	15.5937
AGGACTCAGG	6	54.0297	0	0	2	21.6481	2	15.7385	3	15.5937
AGAAGGATGC	6	54.0297	2	20.7348	2	21.6481	0	0	3	15.5937
TGGTCTGGGG	6	54.0297	10	103.674	0	0	6	47.2155	4	20.7915
TTTATTATTT	6	54.0297	3	31.1023	0	0	0	0	4	20.7915
GAATTTGCTA	6	54.0297	0	0	1	10.824	1	7.86924	4	20.7915
TTGAAAATTA	6	54.0297	16	165.879	11	119.064	15	118.039	4	20.7915
CATCATTGAC	6	54.0297	3	31.1023	0	0	4	31.477	4	20.7915
TAACAGAAAG	6	54.0297	4	41.4697	2	21.6481	1	7.86924	4	20.7915
ATGTCTCAAT	6	54.0297	10	103.674	2	21.6481	1	7.86924	4	20.7915
AATTGAGAAA	6	54.0297	0	0	1	10.824	1	7.86924	4	20.7915
GTGTTGGAGA	6	54.0297	1	10.3674	2	21.6481	1	7.86924	4	20.7915
TCTGTGTAGA	6	54.0297	9	93.3068	0	0	0	0	4	20.7915
GAAGAGGAGA	6	54.0297	2	20.7348	2	21.6481	0	0	4	20.7915
CAGAAGGCAG	6	54.0297	1	10.3674	0	0	1	7.86924	4	20.7915
AAAAGCATAA	6	54.0297	4	41.4697	1	10.824	0	0	4	20.7915
TATGTGTGAC	6	54.0297	1	10.3674	1	10.824	0	0	4	20.7915
GAGACCCTTC	6	54.0297	1	10.3674	0	0	11	86.5617	5	25.9894
ATCTGCTGAA	6	54.0297	0	0	1	10.824	4	31.477	5	25.9894
GCTGGCTGCT	6	54.0297	0	0	3	32.4721	9	70.8232	5	25.9894
AAAGTGTGCT	6	54.0297	1	10.3674	0	0	1	7.86924	5	25.9894
ACGTCAGCCT	6	54.0297	1	10.3674	2	21.6481	1	7.86924	5	25.9894
ACATTTAAAA	6	54.0297	4	41.4697	0	0	5	39.3462	5	25.9894
CAGTGGGTGT	6	54.0297	1	10.3674	0	0	6	47.2155	6	31.1873
TGGCAGTCTG	6	54.0297	0	0	0	0	2	15.7385	6	31.1873
TACCATAAGC	6	54.0297	6	62.2045	2	21.6481	1	7.86924	6	31.1873
TGCCTTGGGT	6	54.0297	2	20.7348	0	0	1	7.86924	6	31.1873
TTCACAAGCT	6	54.0297	3	31.1023	1	10.824	1	7.86924	6	31.1873
GACAATGTAT	6	54.0297	2	20.7348	4	43.2961	1	7.86924	6	31.1873
GCGGAACGCA	6	54.0297	0	0	1	10.824	2	15.7385	6	31.1873
TAAATGAATA	6	54.0297	2	20.7348	0	0	3	23.6077	6	31.1873
GCTCTGGAGT	6	54.0297	1	10.3674	0	0	3	23.6077	6	31.1873
AAATGTCCAG	6	54.0297	2	20.7348	2	21.6481	0	0	6	31.1873
GGTATGGCCC	6	54.0297	1	10.3674	2	21.6481	0	0	7	36.3852
TGCGCTGGGA	6	54.0297	0	0	0	0	0	0	7	36.3852
GGGACCAGAT	6	54.0297	0	0	0	0	0	0	7	36.3852
GTCACTCTTG	6	54.0297	6	62.2045	4	43.2961	1	7.86924	7	36.3852
AGCCCCAGGG	6	54.0297	2	20.7348	1	10.824	1	7.86924	7	36.3852
GCTTGGACAC	6	54.0297	1	10.3674	0	0	4	31.477	7	36.3852
GAGGGCTCCG	6	54.0297	10	103.674	6	64.9442	20	157.385	7	36.3852
ATTTAAAAAG	6	54.0297	8	82.9394	3	32.4721	1	7.86924	8	41.5831
ACCACCGGCT	6	54.0297	2	20.7348	3	32.4721	1	7.86924	8	41.5831
GGATTCCAGT	6	54.0297	16	165.879	14	151.536	25	196.731	8	41.5831
CTCTTCTGTC	6	54.0297	3	31.1023	0	0	4	31.477	8	41.5831
ACATCGAAAC	6	54.0297	3	31.1023	0	0	3	23.6077	8	41.5831
TTAACTACCC	6	54.0297	0	0	1	10.824	0	0	8	41.5831
AATATTCTGT	6	54.0297	7	72.5719	2	21.6481	0	0	8	41.5831
AAAGCTAGCA	6	54.0297	3	31.1023	0	0	0	0	8	41.5831
ACCTTCTTTT	6	54.0297	3	31.1023	0	0	5	39.3462	9	46.781
GAAGGTGTGT	6	54.0297	0	0	0	0	0	0	9	46.781
ATGTGAGAGG	6	54.0297	3	31.1023	0	0	0	0	9	46.781
AAGATCCTAC	6	54.0297	5	51.8371	2	21.6481	0	0	9	46.781
TTGGGTATTA	6	54.0297	2	20.7348	1	10.824	1	7.86924	9	46.781
GTTTGCAAAG	6	54.0297	9	93.3068	3	32.4721	21	165.254	9	46.781
CGCGCAGGGG	6	54.0297	1	10.3674	1	10.824	1	7.86924	10	51.9788
GCACTACATT	6	54.0297	15	155.511	17	184.009	5	39.3462	10	51.9788
GTGACAGGTG	6	54.0297	2	20.7348	0	0	1	7.86924	10	51.9788
GCAAAGATCC	6	54.0297	7	72.5719	9	97.4163	29	228.208	10	51.9788
GAATCCAACT	6	54.0297	3	31.1023	1	10.824	0	0	11	57.1767
GAGTCGGCAG	6	54.0297	30	311.023	34	368.017	68	535.109	11	57.1767
CTCTCTGGGC	6	54.0297	4	41.4697	1	10.824	1	7.86924	11	57.1767
TGACTTTTCT	6	54.0297	24	248.818	14	151.536	23	180.993	11	57.1767
TTTCGGGTAT	6	54.0297	0	0	2	21.6481	11	86.5617	12	62.3746
GCCCAGCTTC	6	54.0297	1	10.3674	0	0	1	7.86924	12	62.3746
CATAGGGAAA	6	54.0297	44	456.167	36	389.665	25	196.731	12	62.3746
GACCCCGACT	6	54.0297	0	0	0	0	1	7.86924	13	67.5725
TTTGATTTGT	6	54.0297	14	145.144	6	64.9442	4	31.477	13	67.5725
TACGGTGAAC	6	54.0297	12	124.409	13	140.712	7	55.0847	14	72.7704
GGTTTAGTAA	6	54.0297	43	445.799	14	151.536	27	212.47	14	72.7704
AAAGCGTATA	6	54.0297	1	10.3674	0	0	3	23.6077	14	72.7704
TTGATCAGGC	6	54.0297	18	186.614	24	259.777	4	31.477	15	77.9683
ACACCTGCCA	6	54.0297	0	0	0	0	8	62.954	15	77.9683
TGAACTGTAG	6	54.0297	0	0	1	10.824	1	7.86924	15	77.9683
GCGGGGAGGC	6	54.0297	0	0	3	32.4721	5	39.3462	16	83.1661
GGGCTACATT	6	54.0297	0	0	4	43.2961	7	55.0847	17	88.364
GGCTGTCCTG	6	54.0297	5	51.8371	18	194.833	17	133.777	19	98.7598
GGGCTTGGGC	6	54.0297	9	93.3068	8	86.5923	27	212.47	19	98.7598
AAAATGAGAT	6	54.0297	2	20.7348	3	32.4721	1	7.86924	19	98.7598
AGGAGTTTCA	6	54.0297	7	72.5719	11	119.064	24	188.862	19	98.7598
GCCCCCAGCC	6	54.0297	12	124.409	5	54.1202	24	188.862	20	103.958
GCAGCAGTCG	6	54.0297	5	51.8371	12	129.888	23	180.993	20	103.958
ATGGCTCATC	6	54.0297	22	228.083	20	216.481	16	125.908	21	109.156
CAAACTAAGT	6	54.0297	8	82.9394	7	75.7682	19	149.516	21	109.156
TCAGTTTCGT	6	54.0297	1	10.3674	10	108.24	27	212.47	23	119.551
CATTTGACTT	6	54.0297	16	165.879	15	162.361	15	118.039	23	119.551
GGGGCAGGGC	6	54.0297	3	31.1023	0	0	3	23.6077	23	119.551
TGCAAGTCCA	6	54.0297	9	93.3068	13	140.712	27	212.47	24	124.749
TGGTTTCTGG	6	54.0297	10	103.674	25	270.601	28	220.339	24	124.749
GATTCATTTT	6	54.0297	8	82.9394	11	119.064	20	157.385	25	129.947
GCCACCCTGA	6	54.0297	4	41.4697	4	43.2961	10	78.6924	25	129.947
TATCACTCTG	6	54.0297	2	20.7348	1	10.824	5	39.3462	26	135.145
GTGCCGTGTG	6	54.0297	4	41.4697	10	108.24	13	102.3	26	135.145
TTTGGGCAGC	6	54.0297	6	62.2045	3	32.4721	10	78.6924	26	135.145
GGCGTGAAAG	6	54.0297	11	114.042	11	119.064	25	196.731	27	140.343
CTGAACCAAA	6	54.0297	6	62.2045	13	140.712	34	267.554	27	140.343
ATTCTTCTGG	6	54.0297	28	290.288	35	378.841	14	110.169	27	140.343
GGCAGCGATG	6	54.0297	26	269.553	27	292.249	66	519.37	28	145.541
GTTCAGCTGT	6	54.0297	13	134.776	10	108.24	23	180.993	28	145.541
CTGTGTAAGC	6	54.0297	6	62.2045	1	10.824	9	70.8232	29	150.739
AGGCCAAGAA	6	54.0297	10	103.674	16	173.185	26	204.6	29	150.739
AGTCGCACCA	6	54.0297	5	51.8371	4	43.2961	17	133.777	29	150.739
AGTTTTAGGT	6	54.0297	11	114.042	7	75.7682	27	212.47	29	150.739
CAATACTGGA	6	54.0297	25	259.186	12	129.888	14	110.169	31	161.134
GGCTTTGGAG	6	54.0297	6	62.2045	8	86.5923	19	149.516	32	166.332
AGGCGCAGCC	6	54.0297	0	0	4	43.2961	13	102.3	32	166.332
TGACGGCAGC	6	54.0297	3	31.1023	8	86.5923	26	204.6	35	181.926
ACCTTTCTCC	6	54.0297	1	10.3674	1	10.824	6	47.2155	36	187.124
GCCCTCTGAC	6	54.0297	3	31.1023	12	129.888	26	204.6	36	187.124
ACTGGAGCCT	6	54.0297	2	20.7348	11	119.064	10	78.6924	37	192.322
ACTCAGTTTA	6	54.0297	5	51.8371	19	205.657	26	204.6	37	192.322
GAACCCCTGT	6	54.0297	9	93.3068	9	97.4163	14	110.169	41	213.113
TGGGGTGCTG	6	54.0297	2	20.7348	2	21.6481	9	70.8232	43	223.509
ACGCACAGTG	6	54.0297	14	145.144	9	97.4163	16	125.908	58	301.477
CAAAGAGTAA	6	54.0297	0	0	1	10.824	5	39.3462	70	363.852
TAAATTAAAT	5	45.0248	0	0	0	0	0	0	0	0
AATAGGTTGT	5	45.0248	0	0	0	0	1	7.86924	0	0
GATATCGCTG	5	45.0248	0	0	0	0	0	0	0	0
CATAACAGAC	5	45.0248	0	0	0	0	0	0	0	0
GGCCAGCTCG	5	45.0248	5	51.8371	0	0	6	47.2155	0	0
TGTATTTAAT	5	45.0248	0	0	0	0	0	0	0	0
GAATAAAAGT	5	45.0248	5	51.8371	0	0	0	0	0	0
GGCAGCGCAC	5	45.0248	6	62.2045	9	97.4163	13	102.3	0	0
AAGATGCGGG	5	45.0248	0	0	2	21.6481	1	7.86924	0	0
AAGAGGCACT	5	45.0248	0	0	0	0	1	7.86924	0	0
CTGTTAAAAG	5	45.0248	0	0	1	10.824	0	0	0	0
CTGTATAAAG	5	45.0248	0	0	0	0	0	0	0	0
TGATTCTGCC	5	45.0248	4	41.4697	2	21.6481	2	15.7385	0	0
GCTGTACGTG	5	45.0248	0	0	0	0	0	0	0	0
TCCACTATGA	5	45.0248	0	0	0	0	0	0	0	0
AAGTTGCGGG	5	45.0248	1	10.3674	1	10.824	0	0	0	0
CTGTGAAAAG	5	45.0248	0	0	1	10.824	1	7.86924	0	0
TTCTGTGGAA	5	45.0248	0	0	0	0	0	0	0	0
TAAGTTGTCT	5	45.0248	0	0	0	0	0	0	0	0
GAAGGCCTGG	5	45.0248	1	10.3674	1	10.824	6	47.2155	0	0
CTAAAATAAA	5	45.0248	1	10.3674	1	10.824	0	0	0	0
TGCCACCTGA	5	45.0248	0	0	1	10.824	1	7.86924	0	0
TGAAAGTTCC	5	45.0248	1	10.3674	3	32.4721	1	7.86924	0	0
AATGCAGCCC	5	45.0248	1	10.3674	0	0	0	0	0	0
TTTCGGGTTC	5	45.0248	0	0	2	21.6481	14	110.169	0	0
AAAATCAAAC	5	45.0248	1	10.3674	0	0	0	0	0	0
AAAGAAATGT	5	45.0248	2	20.7348	1	10.824	2	15.7385	0	0
TTAGCATACA	5	45.0248	0	0	0	0	0	0	0	0
TTCAATATGA	5	45.0248	0	0	0	0	0	0	0	0
GTGGTGTTCC	5	45.0248	1	10.3674	0	0	0	0	0	0
TTTTTTGAAC	5	45.0248	5	51.8371	1	10.824	0	0	0	0
TGAAGGGCTC	5	45.0248	0	0	0	0	1	7.86924	0	0
AAAATTGATT	5	45.0248	0	0	1	10.824	5	39.3462	0	0
AGAATGAAAA	5	45.0248	1	10.3674	3	32.4721	4	31.477	0	0
CAAATCAAGG	5	45.0248	0	0	0	0	1	7.86924	0	0
GAAGAGAAGC	5	45.0248	4	41.4697	0	0	1	7.86924	0	0
TATGTCATTG	5	45.0248	0	0	0	0	0	0	0	0
TGGGGGTCGG	5	45.0248	2	20.7348	0	0	0	0	0	0
TATTACAATA	5	45.0248	0	0	0	0	0	0	0	0
GACACGGATG	5	45.0248	8	82.9394	5	54.1202	4	31.477	0	0
AGGAGTCGAG	5	45.0248	0	0	2	21.6481	3	23.6077	0	0
TCAGAACATT	5	45.0248	4	41.4697	3	32.4721	4	31.477	1	5.19788
TAACTCCAGA	5	45.0248	0	0	2	21.6481	0	0	1	5.19788
TCGTAGAAAC	5	45.0248	1	10.3674	1	10.824	1	7.86924	1	5.19788
TGTACAGTTT	5	45.0248	1	10.3674	0	0	0	0	1	5.19788
TTTCTTAAAT	5	45.0248	0	0	0	0	0	0	1	5.19788
TCTAACCATC	5	45.0248	1	10.3674	1	10.824	2	15.7385	1	5.19788
GGCTGAGGGC	5	45.0248	0	0	0	0	0	0	1	5.19788
GGTGTTGCCC	5	45.0248	0	0	0	0	1	7.86924	1	5.19788
TGAATTGTTT	5	45.0248	1	10.3674	2	21.6481	3	23.6077	1	5.19788
AGATTGGAGA	5	45.0248	2	20.7348	3	32.4721	4	31.477	1	5.19788
CAACTCTGAA	5	45.0248	2	20.7348	1	10.824	4	31.477	1	5.19788
TCAATGACCA	5	45.0248	0	0	0	0	0	0	1	5.19788
GGAGACAAAA	5	45.0248	1	10.3674	1	10.824	1	7.86924	1	5.19788
TGATGCCATT	5	45.0248	2	20.7348	4	43.2961	3	23.6077	1	5.19788
AAGTTCAAAA	5	45.0248	1	10.3674	0	0	0	0	1	5.19788
TGATTCTGTC	5	45.0248	13	134.776	1	10.824	5	39.3462	1	5.19788
TGCAGCCAAA	5	45.0248	5	51.8371	1	10.824	3	23.6077	1	5.19788
GGTGAAAATG	5	45.0248	8	82.9394	2	21.6481	2	15.7385	1	5.19788
TCCGGAGGGA	5	45.0248	1	10.3674	2	21.6481	0	0	1	5.19788
TTGAGTGTGA	5	45.0248	2	20.7348	0	0	1	7.86924	1	5.19788
TGAACTATTA	5	45.0248	0	0	0	0	2	15.7385	1	5.19788
GGATCTCTTC	5	45.0248	4	41.4697	0	0	0	0	1	5.19788
TTGTAATAAA	5	45.0248	6	62.2045	0	0	1	7.86924	1	5.19788
GCACCTAGCA	5	45.0248	1	10.3674	1	10.824	0	0	1	5.19788
TGAATAAACA	5	45.0248	3	31.1023	0	0	2	15.7385	1	5.19788
TTAAATCATT	5	45.0248	3	31.1023	0	0	0	0	1	5.19788
CAAACGCGTC	5	45.0248	1	10.3674	3	32.4721	6	47.2155	1	5.19788
TAGAGACGGC	5	45.0248	0	0	0	0	1	7.86924	1	5.19788
TGTGTATAAG	5	45.0248	1	10.3674	1	10.824	0	0	1	5.19788
TAGTATCAAA	5	45.0248	0	0	0	0	1	7.86924	1	5.19788
CTCGCACGCA	5	45.0248	1	10.3674	2	21.6481	1	7.86924	1	5.19788
CTGGGAAAAG	5	45.0248	1	10.3674	2	21.6481	2	15.7385	1	5.19788
GTGATAATCT	5	45.0248	2	20.7348	1	10.824	0	0	1	5.19788
TTCTAACATA	5	45.0248	22	228.083	0	0	0	0	2	10.3958
TATGGCCCTA	5	45.0248	0	0	0	0	1	7.86924	2	10.3958
CTCTGAAAAA	5	45.0248	0	0	3	32.4721	0	0	2	10.3958
GGAAGCGGTT	5	45.0248	3	31.1023	0	0	0	0	2	10.3958
TTCAAAAAAA	5	45.0248	10	103.674	2	21.6481	0	0	2	10.3958
GCAGTTCAAA	5	45.0248	0	0	0	0	3	23.6077	2	10.3958
CTAGAGCTAA	5	45.0248	0	0	0	0	0	0	2	10.3958
TCAGTTTATT	5	45.0248	0	0	0	0	0	0	2	10.3958
GAGACGGAGG	5	45.0248	0	0	2	21.6481	5	39.3462	2	10.3958
TGTCTCCACA	5	45.0248	0	0	0	0	0	0	2	10.3958
TGCCGCGAGT	5	45.0248	0	0	2	21.6481	2	15.7385	2	10.3958
TTAGTAAGCA	5	45.0248	0	0	0	0	0	0	2	10.3958
TGACTTCTTT	5	45.0248	2	20.7348	1	10.824	0	0	3	15.5937
GAGGAGGGTG	5	45.0248	2	20.7348	1	10.824	0	0	3	15.5937
TAAGACTGAA	5	45.0248	5	51.8371	1	10.824	0	0	3	15.5937
AGATAACACA	5	45.0248	1	10.3674	0	0	0	0	3	15.5937
TTGCGGGTTT	5	45.0248	0	0	4	43.2961	5	39.3462	3	15.5937
ATATTTGTAT	5	45.0248	0	0	2	21.6481	1	7.86924	3	15.5937
CAACAGGAAA	5	45.0248	0	0	1	10.824	1	7.86924	3	15.5937
TATCTTGCTT	5	45.0248	2	20.7348	1	10.824	0	0	3	15.5937
CTCTCCTCTA	5	45.0248	2	20.7348	1	10.824	0	0	3	15.5937
TTGGCTTATC	5	45.0248	0	0	1	10.824	0	0	3	15.5937
AATGAATCCA	5	45.0248	4	41.4697	3	32.4721	0	0	3	15.5937
CATATTTGAT	5	45.0248	0	0	1	10.824	0	0	3	15.5937
TGGCTTACGT	5	45.0248	1	10.3674	1	10.824	0	0	3	15.5937
TTGTACGAAT	5	45.0248	3	31.1023	1	10.824	0	0	3	15.5937
AAGATGCACA	5	45.0248	20	207.348	8	86.5923	1	7.86924	3	15.5937
TAATTAATGT	5	45.0248	0	0	0	0	0	0	3	15.5937
GGAATATGAT	5	45.0248	0	0	0	0	0	0	3	15.5937
GGTACTTTTA	5	45.0248	0	0	0	0	1	7.86924	4	20.7915
GTAAAAAAAG	5	45.0248	0	0	3	32.4721	1	7.86924	4	20.7915
GCCTTCCTGA	5	45.0248	2	20.7348	0	0	1	7.86924	4	20.7915
AGGATTTGGG	5	45.0248	3	31.1023	1	10.824	0	0	4	20.7915
GCAAGGACTC	5	45.0248	0	0	1	10.824	0	0	4	20.7915
GCAGTGCGGG	5	45.0248	12	124.409	12	129.888	1	7.86924	4	20.7915
GGCGGGCTCG	5	45.0248	0	0	0	0	0	0	4	20.7915
GCAAATGTTA	5	45.0248	2	20.7348	2	21.6481	0	0	4	20.7915
TGGTGTAGCC	5	45.0248	0	0	1	10.824	1	7.86924	4	20.7915
TTGGTGAGGG	5	45.0248	0	0	0	0	0	0	4	20.7915
AATAAAAGTA	5	45.0248	0	0	0	0	0	0	4	20.7915
CCATTCGGGA	5	45.0248	0	0	0	0	0	0	5	25.9894
CCACGGGAGC	5	45.0248	0	0	0	0	4	31.477	5	25.9894
GGGAATAATT	5	45.0248	24	248.818	48	519.554	2	15.7385	5	25.9894
AAGGAAGAGA	5	45.0248	17	176.246	10	108.24	9	70.8232	5	25.9894
CCACGGGTGC	5	45.0248	1	10.3674	3	32.4721	0	0	5	25.9894
AATATTGAGA	5	45.0248	6	62.2045	1	10.824	0	0	5	25.9894
TTAGTGTAAT	5	45.0248	1	10.3674	4	43.2961	0	0	5	25.9894
CTGGAAACAA	5	45.0248	0	0	2	21.6481	1	7.86924	5	25.9894
CCAGGAATTT	5	45.0248	0	0	1	10.824	3	23.6077	5	25.9894
GAGCGTAATA	5	45.0248	5	51.8371	3	32.4721	0	0	5	25.9894
ATGGCCAGGA	5	45.0248	0	0	0	0	0	0	5	25.9894
AGAAAACCAA	5	45.0248	0	0	1	10.824	0	0	5	25.9894
GCTTCCTGGG	5	45.0248	3	31.1023	4	43.2961	0	0	5	25.9894
ATATTCACCA	5	45.0248	2	20.7348	0	0	0	0	5	25.9894
TAATTTTAGC	5	45.0248	7	72.5719	1	10.824	0	0	5	25.9894
GCAGAGAAAA	5	45.0248	0	0	0	0	2	15.7385	6	31.1873
ATGGGCTAAG	5	45.0248	1	10.3674	1	10.824	0	0	6	31.1873
GGGGGCTGGA	5	45.0248	0	0	1	10.824	3	23.6077	6	31.1873
ATCTTTTAAT	5	45.0248	3	31.1023	1	10.824	0	0	6	31.1873
TCTGAAAAAA	5	45.0248	6	62.2045	7	75.7682	20	157.385	6	31.1873
TGATTCCAGC	5	45.0248	0	0	2	21.6481	1	7.86924	6	31.1873
CAGCATAAGG	5	45.0248	0	0	2	21.6481	3	23.6077	6	31.1873
GAGTCCCTGG	5	45.0248	1	10.3674	3	32.4721	0	0	6	31.1873
TATCAAGACC	5	45.0248	2	20.7348	1	10.824	0	0	6	31.1873
CTGTAGCTGC	5	45.0248	4	41.4697	0	0	1	7.86924	7	36.3852
GGTGCAGGGA	5	45.0248	2	20.7348	4	43.2961	0	0	7	36.3852
CCTGGTCCTG	5	45.0248	0	0	0	0	2	15.7385	7	36.3852
ACAATAATAC	5	45.0248	9	93.3068	0	0	0	0	7	36.3852
TGCCGCGGGT	5	45.0248	0	0	4	43.2961	1	7.86924	7	36.3852
AGGGAAAAAA	5	45.0248	0	0	4	43.2961	9	70.8232	8	41.5831
GGCCGCTGCT	5	45.0248	6	62.2045	6	64.9442	19	149.516	8	41.5831
CTCTTCTTAA	5	45.0248	3	31.1023	0	0	2	15.7385	8	41.5831
CAGTTCTTAT	5	45.0248	22	228.083	9	97.4163	13	102.3	8	41.5831
CGTGGGTGTG	5	45.0248	0	0	1	10.824	1	7.86924	8	41.5831
TTTAATTGTG	5	45.0248	5	51.8371	1	10.824	0	0	9	46.781
GCTGGAATCA	5	45.0248	0	0	1	10.824	1	7.86924	9	46.781
GGTCAGCACG	5	45.0248	6	62.2045	20	216.481	13	102.3	9	46.781
CCCCATTCAA	5	45.0248	1	10.3674	0	0	8	62.954	9	46.781
GAGTGGTTGC	5	45.0248	0	0	5	54.1202	5	39.3462	9	46.781
CGGGAACTTC	5	45.0248	12	124.409	14	151.536	12	94.4309	10	51.9788
[truncated: 3,030 more rows]
