# Supplementary material for: Reactomes of Porcine Alveolar Macrophages Infected with Porcine Reproductive and Respiratory Syndrome Virus
Source: PLoS One. 2013 Mar 19;8(3):e59229. doi: 10.1371/journal.pone.0059229 (PMC3602036; doi:10.1371/journal.pone.0059229)
Supplement: Table S3 — DE genes assigned by SOM analysis to clusters based on their expression trends regardless of their fold-change magnitudes along time points (0 h, 6 h, 12 h, 16 h and 24 h). (XLSX) [file pone.0059229.s003.xlsx]

## Sheet: SupplemmentalTable3
Symbol	normal_count	6h_count	12h_count	16h_count	24h_count	mu00	mu06	mu12	mu16	mu24	mmu0	mmu6	mmu12	mmu16	mmu24	cluster
ACE	0	2	3	16	3	9.04e-06	3.13e-05	4.33e-05	0.000133257	2.08e-05	-0.77676	-0.327644	-0.0855337	1.72943	-0.539491	A
ACVRL1	14	25	26	51	73	0.000134323	0.000270282	0.000291975	0.000408138	0.000384825	-1.50491	-0.254152	-0.0545864	1.01406	0.799591	A
AKAP12	34	125	377	634	653	0.000314456	0.00130409	0.00409395	0.00499651	0.00339997	-1.28319	-0.776724	0.651055	1.11296	0.295897	A
ANXA11	6	6	13	34	27	6.35e-05	7.26e-05	0.000151745	0.000276053	0.000145731	-0.92015	-0.813382	0.115206	1.57368	0.0446454	A
ATP5C1	5	8	14	27	40	5.39e-05	9.34e-05	0.00016275	0.000220143	0.000212657	-1.29318	-0.753617	0.193697	0.97768	0.875422	A
ATP6V0B	20	23	24	78	99	0.000189045	0.000249241	0.000271504	0.000621763	0.000519059	-0.958927	-0.640149	-0.522251	1.33261	0.78872	A
CCT8	10	13	16	33	37	9.9e-05	0.00014591	0.00018362	0.000267704	0.000197463	-1.27176	-0.523594	0.0778403	1.41889	0.298621	A
CD47	5	20	20	41	36	5.41e-05	0.000217914	0.000227433	0.000330495	0.000192416	-1.51615	0.135535	0.231512	1.27065	-0.121553	A
CHMP2A	19	10	22	63	60	0.00017984	0.000114073	0.00024867	0.000503696	0.000317417	-0.620288	-1.05941	-0.16071	1.5421	0.298314	A
CISD2	3	9	16	35	22	3.63e-05	0.000103223	0.000184539	0.000282433	0.000119869	-1.17095	-0.451839	0.421928	1.47383	-0.272972	A
CMC1	8	9	26	29	50	8.08e-05	0.000103891	0.000292255	0.000237106	0.000264713	-1.18832	-0.949621	0.997586	0.427485	0.712872	A
COX6C	43	33	62	149	126	0.000395711	0.000352578	0.000680803	0.00118088	0.000660001	-0.782386	-0.913043	0.081208	1.59603	0.018195	A
CPPED1	2	3	7	18	10	2.71e-05	4.15e-05	8.64e-05	0.00014958	5.73e-05	-0.934586	-0.637342	0.289483	1.59364	-0.311198	A
CREG1	1	3	6	22	13	1.78e-05	4.11e-05	7.53e-05	0.000181108	7.24e-05	-0.954964	-0.582516	-0.0358318	1.6555	-0.082188	A
CTSB	216	653	745	1141	1630	0.00195608	0.00678128	0.00807213	0.00898974	0.00847623	-1.71416	-0.0258262	0.425841	0.746914	0.567235	A
CYP3A29	1	12	18	35	68	1.8e-05	0.000134951	0.000205257	0.000282437	0.000358995	-1.3806	-0.493092	0.0404402	0.626137	1.20711	A
CYP3A46	4	78	67	185	197	4.49e-05	0.000819092	0.000734199	0.00146206	0.00102975	-1.49873	0.00211578	-0.162457	1.24857	0.410501	A
CYP51A1	6	9	13	27	24	6.3e-05	0.000103193	0.000151169	0.000220378	0.000129967	-1.20267	-0.517413	0.300535	1.48049	-0.0609403	A
DDT	3	6	13	20	39	3.59e-05	7.29e-05	0.000151391	0.000164956	0.000208627	-1.28732	-0.763068	0.34907	0.541272	1.16005	A
DYNLRB1	3	10	4	22	26	3.58e-05	0.000113968	5.39e-05	0.000180874	0.000140626	-1.14966	0.14836	-0.849097	1.25936	0.591028	A
EGLN2	6	11	11	25	27	6.34e-05	0.000123827	0.000129255	0.000204472	0.000145361	-1.38329	-0.186833	-0.0793585	1.40994	0.239541	A
ENOPH1	6	1	10	27	23	6.32e-05	2.09e-05	0.000119344	0.000220509	0.000124798	-0.618648	-1.18081	0.127501	1.47197	0.199984	A
EXD1	2	10	11	14	20	2.71e-05	0.00011368	0.000129474	0.000117776	0.000109823	-1.76002	0.342661	0.726235	0.442137	0.24899	A
FAM162A	4	1	11	24	21	4.49e-05	2.08e-05	0.000130177	0.000196815	0.000114205	-0.803073	-1.14575	0.409469	1.35699	0.182366	A
FLOT1	5	4	8	25	30	5.4e-05	5.17e-05	9.81e-05	0.000204949	0.000161696	-0.88885	-0.922873	-0.236513	1.34402	0.704214	A
FTL	624	984	1072	2718	3977	0.00562888	0.0102124	0.0116197	0.0213937	0.0206746	-1.20329	-0.536946	-0.332364	1.08858	0.984027	A
GBE1	2	4	11	28	20	2.71e-05	5.16e-05	0.00012962	0.00022781	0.000109187	-1.04636	-0.733591	0.26243	1.51595	0.00157791	A
GPX1	1	3	10	51	14	1.79e-05	4.21e-05	0.000119276	0.000408453	7.8e-05	-0.726707	-0.574109	-0.087459	1.73601	-0.347734	A
GTF2A2	3	3	3	21	12	3.61e-05	4.17e-05	4.3e-05	0.000172608	6.78e-05	-0.629449	-0.531919	-0.509278	1.748	-0.0773558	A
HSBP1	9	16	25	48	59	9.01e-05	0.000175857	0.000281753	0.00038521	0.000311594	-1.36495	-0.627847	0.282356	1.1716	0.538847	A
HSD11B1	0	3	4	16	9	8.95e-06	4.14e-05	5.39e-05	0.000133935	5.19e-05	-1.06431	-0.360439	-0.0893018	1.64674	-0.132684	A
IDO1	0	12	29	47	57	8.98e-06	0.000135275	0.000325079	0.000376636	0.00030161	-1.44252	-0.61643	0.625077	0.962311	0.471566	A
IGF2R	4	10	15	15	20	4.5e-05	0.000114131	0.000172554	0.000126094	0.000108871	-1.49465	0.0175211	1.29547	0.2792	-0.0975364	A
IL10RB	6	8	11	20	25	6.3e-05	9.36e-05	0.000129666	0.000165161	0.000135238	-1.37173	-0.59918	0.311367	1.2075	0.452042	A
IL3RA	0	8	13	30	2	9.09e-06	9.28e-05	0.000151549	0.000242862	1.55e-05	-0.950751	-0.097452	0.501407	1.43221	-0.88541	A
ILF2	5	4	8	19	24	5.42e-05	5.16e-05	9.66e-05	0.000157465	0.000130301	-0.942443	-0.998344	-0.0308147	1.27782	0.693779	A
INSIG1	8	9	8	23	25	8.1e-05	0.000103873	9.76e-05	0.000188804	0.000135116	-0.946936	-0.4092	-0.556676	1.5875	0.325312	A
IRF2BPL	1	4	5	21	18	1.8e-05	5.24e-05	6.44e-05	0.000173231	9.86e-05	-1.07509	-0.491081	-0.287357	1.56027	0.293258	A
ISOC1	11	16	16	52	72	0.000108002	0.000175375	0.000183992	0.000417227	0.000379548	-1.0591	-0.56641	-0.503395	1.20222	0.926682	A
JAGN1	0	1	18	39	29	8.92e-06	2.05e-05	0.000205078	0.000315195	0.000156283	-1.02474	-0.935027	0.494901	1.34798	0.116885	A
KIAA1549	3	7	19	21	19	3.63e-05	8.25e-05	0.000216076	0.000172623	0.000104008	-1.19721	-0.554068	1.30542	0.700518	-0.254659	A
LRPAP1	0	3	6	17	2	9.05e-06	4.12e-05	7.59e-05	0.000142291	1.56e-05	-0.875804	-0.286228	0.350111	1.56761	-0.755688	A
METTL1	2	3	5	18	15	2.7e-05	4.16e-05	6.5e-05	0.00014981	8.32e-05	-0.967498	-0.662557	-0.173816	1.59756	0.206316	A
METTL9	9	17	18	44	26	9e-05	0.00018699	0.000205402	0.000353464	0.000140435	-1.06211	-0.0834308	0.102357	1.59639	-0.553197	A
MGAT1	3	12	11	18	25	3.61e-05	0.000134792	0.00013013	0.000149795	0.000135109	-1.76554	0.383368	0.281858	0.71004	0.39027	A
MIF	7	7	18	36	50	7.19e-05	8.26e-05	0.000205331	0.000292721	0.000265159	-1.09331	-0.988521	0.213376	1.06918	0.799269	A
MRPL52	7	7	23	32	49	7.17e-05	8.31e-05	0.000259956	0.000259391	0.000259639	-1.1516	-1.0375	0.732643	0.726988	0.729471	A
MSMB	2	5	11	16	30	2.7e-05	6.25e-05	0.000129768	0.000133961	0.000161186	-1.35869	-0.723061	0.481378	0.556455	1.04392	A
MYL12B	16	33	26	60	49	0.00015316	0.0003525	0.000292713	0.000481044	0.00025957	-1.27893	0.369712	-0.124755	1.43283	-0.398864	A
NADH5	19	44	33	82	89	0.000179843	0.000467027	0.00036835	0.000652687	0.000467988	-1.43553	0.231277	-0.341442	1.30884	0.236855	A
NDRG1	6	5	19	26	37	6.33e-05	6.25e-05	0.000216562	0.000212435	0.000197716	-1.08628	-1.09624	0.822897	0.771488	0.588134	A
NDUFB3	4	4	5	22	26	4.53e-05	5.16e-05	6.48e-05	0.000180657	0.00014053	-0.846914	-0.742861	-0.524846	1.38869	0.725935	A
NDUFS2	7	3	10	31	20	7.22e-05	4.15e-05	0.000118724	0.000251857	0.000109008	-0.576828	-0.958005	0.000821951	1.65383	-0.119814	A
NDUFV2	1	4	7	16	15	1.81e-05	5.15e-05	8.63e-05	0.000134054	8.3e-05	-1.30738	-0.534397	0.27099	1.37617	0.194617	A
NME2	1	5	8	21	6	1.78e-05	6.22e-05	9.76e-05	0.00017321	3.63e-05	-0.971682	-0.248079	0.328848	1.56109	-0.67018	A
NTAN1	6	11	7	27	29	6.28e-05	0.0001243	8.67e-05	0.000220067	0.000155842	-1.08907	-0.0915128	-0.701404	1.46188	0.420114	A
OAS1	3	4	28	54	73	3.59e-05	5.23e-05	0.000314088	0.000431886	0.000384474	-1.11089	-1.02323	0.376081	1.00574	0.752309	A
PARP12	1	3	11	23	31	1.8e-05	4.16e-05	0.000129792	0.000188846	0.000166184	-1.20113	-0.889229	0.276314	1.05677	0.75727	A
PCMT1	3	13	14	39	31	3.61e-05	0.000145363	0.000161639	0.000314709	0.000166028	-1.29602	-0.195456	-0.0315151	1.51029	0.0126935	A
PGAM1	26	60	60	143	168	0.000243122	0.000632352	0.000659306	0.00113179	0.000877757	-1.4162	-0.232656	-0.150696	1.286	0.513558	A
PLBD2	5	41	60	112	216	5.43e-05	0.00043525	0.000660743	0.000888545	0.00112753	-1.39946	-0.478651	0.0663958	0.617024	1.19469	A
PLEKHB2	19	38	37	69	71	0.000180271	0.000405002	0.000411217	0.000550142	0.000374023	-1.53676	0.157332	0.204183	1.25144	-0.0761973	A
PLTP	6	5	18	17	19	6.32e-05	6.21e-05	0.000206246	0.000141656	0.000103787	-0.862716	-0.880896	1.50152	0.433991	-0.191901	A
PPBP	4	7	9	22	19	4.5e-05	8.31e-05	0.000107408	0.000181296	0.000103894	-1.18851	-0.422826	0.065684	1.55059	-0.00493575	A
PPM1G	6	12	5	24	20	6.29e-05	0.000134648	6.48e-05	0.000197142	0.000109031	-0.912653	0.376237	-0.878521	1.49889	-0.08395	A
PPP1R11	8	12	18	39	32	8.1e-05	0.00013474	0.000205532	0.000315165	0.000171879	-1.14673	-0.53454	0.271909	1.52083	-0.11146	A
PROCR	0	3	8	16	3	8.95e-06	4.12e-05	9.74e-05	0.000133909	2.07e-05	-0.965852	-0.360808	0.693562	1.37851	-0.74541	A
PSMB1	11	16	18	39	34	0.000108173	0.000176783	0.00020626	0.000314789	0.000181423	-1.19082	-0.276032	0.116991	1.56403	-0.214166	A
PSMB5	7	15	21	27	47	7.18e-05	0.000165574	0.00023816	0.000220939	0.000249716	-1.60529	-0.323468	0.668732	0.433333	0.826695	A
PSME2	4	14	14	62	81	4.48e-05	0.000154589	0.000162853	0.000494922	0.000426135	-1.09552	-0.527807	-0.485074	1.23205	0.876355	A
PTGR1	18	30	35	57	49	0.00017083	0.000320385	0.000390223	0.000457085	0.00025979	-1.33656	0.00648734	0.633651	1.23409	-0.537671	A
RHOQ	19	29	32	62	64	0.000179495	0.000311008	0.00035673	0.000496143	0.000337333	-1.38463	-0.222163	0.181984	1.41428	0.0105293	A
RPL19	49	55	66	115	187	0.000451435	0.000579304	0.000723969	0.000913576	0.000976607	-1.25749	-0.678144	-0.0226957	0.836376	1.12196	A
RPL22	15	12	18	64	69	0.000144253	0.000135032	0.000205129	0.000512235	0.000363431	-0.786239	-0.842983	-0.411615	1.47828	0.562557	A
RPL35	83	67	90	210	267	0.000757019	0.00070484	0.000985814	0.00166121	0.00139299	-0.82813	-0.953979	-0.276307	1.35266	0.70576	A
RPL5	21	33	33	75	88	0.000198332	0.000351293	0.000367934	0.000599161	0.000461889	-1.33479	-0.300437	-0.187907	1.3757	0.447437	A
SDC2	4	14	8	28	24	4.49e-05	0.000155995	9.75e-05	0.000228368	0.000129977	-1.26633	0.361042	-0.495823	1.4212	-0.0200831	A
SDS	2	27	20	71	93	2.7e-05	0.000290208	0.000227419	0.000566741	0.000489054	-1.36367	-0.13901	-0.431156	1.14765	0.786185	A
SENP3	3	7	17	31	41	3.61e-05	8.26e-05	0.00019505	0.000251652	0.000218218	-1.3025	-0.800391	0.413844	1.02503	0.664012	A
SERF2	11	15	24	30	32	0.000107913	0.000165688	0.000271037	0.000243754	0.000171743	-1.28652	-0.402855	1.20846	0.791165	-0.310244	A
SOD1	10	16	17	32	34	9.92e-05	0.000176921	0.000194908	0.000259912	0.000181404	-1.45406	-0.0968804	0.217213	1.35233	-0.0185973	A
SOD2	2	10	27	27	19	2.71e-05	0.000114134	0.000303077	0.000219379	0.000104157	-1.17078	-0.36507	1.38405	0.609226	-0.457431	A
STX7	5	10	8	26	34	5.37e-05	0.000114106	9.7e-05	0.000213167	0.000182179	-1.20931	-0.276727	-0.540819	1.25263	0.774222	A
SUMO2	19	38	31	58	66	0.000180767	0.000405323	0.000346511	0.000463811	0.000349108	-1.59308	0.532038	-0.0245393	1.08555	3.78547e-05	A
TBC1D1	0	2	6	15	17	9.02e-06	3.1e-05	7.56e-05	0.000125956	9.36e-05	-1.22888	-0.763302	0.181421	1.24807	0.562699	A
TIAL1	0	2	7	18	9	9.08e-06	3.09e-05	8.72e-05	0.000149448	5.17e-05	-1.0293	-0.632394	0.391715	1.52402	-0.254037	A
TM6SF1	2	8	20	25	10	2.7e-05	9.32e-05	0.00022657	0.000205378	5.71e-05	-1.06123	-0.320547	1.17167	0.934561	-0.724453	A
TMBIM1	0	8	12	18	6	9.01e-06	9.38e-05	0.000140573	0.00014893	3.66e-05	-1.23864	0.129352	0.88398	1.01881	-0.793505	A
TMCO1	3	4	16	23	15	3.63e-05	5.18e-05	0.000185045	0.000188112	8.32e-05	-0.995612	-0.783025	1.04447	1.08653	-0.352365	A
TMED2	15	29	27	54	54	0.000144587	0.000311201	0.000302658	0.000431965	0.000286355	-1.47522	0.155068	0.0714761	1.33672	-0.0880457	A
TRAPPC2	7	6	28	28	25	7.2e-05	7.27e-05	0.000314746	0.000228498	0.000135204	-0.878102	-0.871466	1.42306	0.605454	-0.278946	A
TRAPPC4	0	8	12	16	39	8.98e-06	9.39e-05	0.000140223	0.000133662	0.00020794	-1.47986	-0.315831	0.319134	0.2292	1.24735	A
TSFM	5	7	8	24	15	5.41e-05	8.24e-05	9.69e-05	0.000197522	8.29e-05	-0.881502	-0.368879	-0.106227	1.71643	-0.359822	A
UCP2	3	5	7	20	3	3.59e-05	6.21e-05	8.62e-05	0.000164675	2.1e-05	-0.673788	-0.210144	0.216338	1.60506	-0.937463	A
USF2	19	23	42	116	103	0.000179968	0.000248229	0.000465972	0.000920428	0.000540961	-0.99681	-0.7631	-0.0175968	1.53836	0.239149	A
VDAC2	6	13	10	23	28	6.25e-05	0.000145848	0.000119266	0.000189611	0.000150862	-1.51229	0.26008	-0.305178	1.19069	0.366701	A
VEGFA	1	3	4	24	9	1.83e-05	4.14e-05	5.43e-05	0.000197187	5.21e-05	-0.764934	-0.439864	-0.258331	1.75242	-0.28929	A
ATP5J2	5	6	17	25	49	5.37e-05	7.26e-05	0.000194131	0.000203355	0.000260471	-1.15277	-0.941549	0.416617	0.5197	1.158	B
BCAP31	7	4	5	22	34	7.23e-05	5.14e-05	6.5e-05	0.00018086	0.00018164	-0.581402	-0.901679	-0.693269	1.0822	1.09415	B
BNIP3	3	7	13	73	111	3.63e-05	8.3e-05	0.00015088	0.00058344	0.000581707	-0.919159	-0.747984	-0.499176	1.08634	1.07998	B
BRK1	9	12	11	40	63	8.98e-05	0.000134969	0.000130094	0.000323008	0.000332178	-0.967167	-0.577843	-0.619862	1.04292	1.12196	B
BRP44L	10	12	13	28	54	9.85e-05	0.00013418	0.000151314	0.00022876	0.000285829	-1.06777	-0.59868	-0.373415	0.644785	1.39508	B
BRPF3	10	3	9	30	57	9.9e-05	4.14e-05	0.000108551	0.000244752	0.000302091	-0.550302	-1.0772	-0.462934	0.782962	1.30747	B
CD99	3	0	7	22	31	3.59e-05	1.04e-05	8.73e-05	0.000180617	0.00016634	-0.791934	-1.12732	-0.115892	1.11146	0.923686	B
CDK4	3	2	3	19	23	3.61e-05	3.11e-05	4.32e-05	0.00015768	0.000124987	-0.725875	-0.811245	-0.60465	1.34999	0.791784	B
CHCHD5	9	7	12	43	69	8.98e-05	8.28e-05	0.000140507	0.000345433	0.000363504	-0.824938	-0.875323	-0.459956	1.01507	1.14514	B
COX5A	8	6	15	33	54	8.1e-05	7.24e-05	0.000173675	0.000266923	0.000286452	-0.948178	-1.03393	-0.0240809	0.90573	1.10046	B
CTSK	1	4	7	18	34	1.8e-05	5.18e-05	8.61e-05	0.000149504	0.00018195	-1.17253	-0.673839	-0.167768	0.767711	1.24643	B
EIF3C	10	8	7	26	34	9.92e-05	9.3e-05	8.67e-05	0.000212847	0.000182111	-0.608754	-0.714858	-0.822673	1.33614	0.810142	B
FTH1	1552	1798	1786	3560	6584	0.0139837	0.0186552	0.0193465	0.0280244	0.0342308	-1.08952	-0.515356	-0.430385	0.636215	1.39905	B
GANAB	7	8	10	23	39	7.26e-05	9.34e-05	0.000119467	0.000189021	0.000208365	-1.0754	-0.725737	-0.287527	0.881739	1.20693	B
H1F0	0	1	4	9	23	8.88e-06	2.07e-05	5.42e-05	7.89e-05	0.000124435	-1.04284	-0.78891	-0.0692388	0.461384	1.4396	B
H1FX	3	1	22	40	77	3.59e-05	2.09e-05	0.000249569	0.000323509	0.000406253	-0.993315	-1.08028	0.245495	0.674184	1.15392	B
HSD17B14	1	1	0	15	27	1.79e-05	2.08e-05	1.08e-05	0.000125953	0.000145029	-0.703967	-0.659775	-0.81216	0.942605	1.2333	B
ISYNA1	8	3	5	30	35	8.17e-05	4.15e-05	6.49e-05	0.000243741	0.000187089	-0.48271	-0.943788	-0.675399	1.37584	0.726061	B
LAMTOR1	16	9	31	37	74	0.000152757	0.000103541	0.000346678	0.000299362	0.000390689	-0.849422	-1.24438	0.706773	0.327067	1.05996	B
MBOAT7	4	5	5	15	27	4.49e-05	6.2e-05	6.52e-05	0.000125837	0.000145501	-0.992288	-0.604778	-0.532262	0.841857	1.28747	B
MRPL28	2	4	8	24	40	2.71e-05	5.18e-05	9.77e-05	0.000196418	0.000212553	-1.07314	-0.778667	-0.231454	0.945449	1.13781	B
NARF	4	7	4	19	26	4.52e-05	8.36e-05	5.45e-05	0.000158303	0.000140556	-1.0085	-0.252594	-0.825427	1.21793	0.868584	B
NDUFAB1	4	0	9	13	31	4.5e-05	1.04e-05	0.000108456	0.000110248	0.000165837	-0.705702	-1.2737	0.336003	0.365421	1.27798	B
PFDN5	9	1	9	26	36	8.94e-05	2.08e-05	0.0001081	0.000212163	0.000192534	-0.449138	-1.32446	-0.210529	1.1173	0.866834	B
PGLS	22	6	24	39	73	0.000206258	7.28e-05	0.000270878	0.000314719	0.000384615	-0.36826	-1.4956	0.177592	0.547922	1.13834	B
PGS1	7	8	6	21	35	7.19e-05	9.3e-05	7.58e-05	0.000172895	0.000187242	-0.869878	-0.489612	-0.799592	0.95026	1.20882	B
PHYH	7	4	13	32	47	7.15e-05	5.13e-05	0.000151399	0.000259245	0.000249782	-0.878486	-1.0869	-0.0541277	1.05857	0.960939	B
PSMB7	7	4	5	23	26	7.23e-05	5.19e-05	6.52e-05	0.000188527	0.000140459	-0.53618	-0.88478	-0.657507	1.44993	0.628535	B
RNF181	25	16	27	67	97	0.000234271	0.000175851	0.000304099	0.00053452	0.000509647	-0.723449	-1.08343	-0.293175	1.12666	0.973393	B
RPL4	17	25	20	43	80	0.000162483	0.000268826	0.000227493	0.000345986	0.000421106	-1.21453	-0.161871	-0.571013	0.601911	1.3455	B
RPL6	44	42	39	133	202	0.000405653	0.000446603	0.000433854	0.00105481	0.00105706	-0.796649	-0.677562	-0.714638	1.09116	1.09769	B
RPS23	43	40	47	97	153	0.000396042	0.00042562	0.000519025	0.000771099	0.000800109	-0.974231	-0.819588	-0.331236	0.986691	1.13836	B
RPS6	32	33	38	117	177	0.000298408	0.000351392	0.000422553	0.00092829	0.000926489	-0.910415	-0.742351	-0.51663	1.08755	1.08184	B
SLC2A3	11	15	14	30	58	0.000107763	0.000165681	0.000162599	0.00024377	0.000306933	-1.14704	-0.405473	-0.444934	0.594362	1.40309	B
STX10	8	3	7	26	32	8.12e-05	4.13e-05	8.63e-05	0.000212717	0.000171021	-0.527302	-1.09125	-0.45522	1.33155	0.74222	B
STX4	7	4	7	16	32	7.22e-05	5.16e-05	8.68e-05	0.000133853	0.000171258	-0.636127	-1.05963	-0.335972	0.63137	1.40036	B
TAP1	8	7	15	19	38	8.05e-05	8.29e-05	0.000173277	0.000157362	0.000202673	-1.06831	-1.02474	0.616097	0.327154	1.14979	B
TNFAIP6	11	13	7	59	58	0.00010806	0.000145532	8.65e-05	0.000472338	0.000306798	-0.707826	-0.47875	-0.839627	1.51909	0.507108	B
UBE2L6	9	9	26	68	129	9.04e-05	0.00010374	0.000292951	0.000542731	0.000675822	-0.957632	-0.906681	-0.18401	0.769998	1.27832	B
UQCR10	2	2	10	11	23	2.71e-05	3.13e-05	0.000119015	9.42e-05	0.000124732	-1.10647	-1.0174	0.842975	0.316667	0.964228	B
YKT6	6	3	8	26	35	6.27e-05	4.16e-05	9.71e-05	0.000211802	0.00018713	-0.75837	-1.03731	-0.30361	1.21272	0.886564	B
ANAPC11	5	1	6	9	29	5.35e-05	2.08e-05	7.62e-05	7.87e-05	0.000155736	-0.471787	-1.12863	-0.0158125	0.034405	1.58183	C
AP2S1	5	0	2	9	29	5.41e-05	1.04e-05	3.22e-05	7.91e-05	0.000155598	-0.21723	-0.996642	-0.607827	0.228659	1.59304	C
ARF1	16	10	5	18	50	0.000153366	0.000114189	6.46e-05	0.000149127	0.000264517	0.0571093	-0.474813	-1.1481	-0.000445339	1.56625	C
ARHGDIA	8	3	2	4	47	8.11e-05	4.18e-05	3.28e-05	3.95e-05	0.000250132	-0.0865831	-0.513716	-0.611533	-0.538714	1.75055	C
ARPC1B	21	4	10	21	99	0.000198165	5.19e-05	0.000118989	0.000172674	0.000519778	-0.078189	-0.887198	-0.516121	-0.219183	1.70069	C
ATF5	0	0	0	0	25	8.83e-06	1.01e-05	1.09e-05	7.86e-06	0.000135041	-0.457662	-0.43506	-0.420823	-0.474925	1.78847	C
ATOX1	2	1	2	3	31	2.67e-05	2.08e-05	3.26e-05	3.16e-05	0.000166476	-0.465657	-0.560606	-0.370708	-0.386801	1.78377	C
ATP5G2	13	5	15	19	74	0.000126717	6.21e-05	0.000172744	0.000157427	0.000389981	-0.444625	-0.966266	-0.0730574	-0.196709	1.68066	C
ATP6V0E1	20	30	22	54	124	0.000189303	0.00032171	0.000249309	0.000432219	0.000649952	-0.987252	-0.257775	-0.656658	0.351058	1.55063	C
ATP6V1F	2	4	1	13	26	2.7e-05	5.16e-05	2.16e-05	0.000110018	0.000140492	-0.81895	-0.351977	-0.921456	0.756953	1.33543	C
BANF1	23	9	12	22	111	0.000216285	0.000103408	0.000140742	0.000180791	0.000582037	-0.146755	-0.730704	-0.537563	-0.330377	1.7454	C
BCKDK	0	1	3	6	23	8.99e-06	2.06e-05	4.32e-05	5.52e-05	0.000124766	-0.917492	-0.661193	-0.162283	0.102625	1.63834	C
BLOC1S1	4	2	0	13	39	4.52e-05	3.11e-05	1.08e-05	0.000109936	0.000208116	-0.447047	-0.62297	-0.876248	0.360648	1.58562	C
BOLA2B	5	6	7	16	47	5.39e-05	7.23e-05	8.68e-05	0.000133717	0.0002492	-0.832054	-0.597541	-0.412735	0.185235	1.6571	C
BRP44	15	3	12	16	43	0.00014379	4.17e-05	0.000140301	0.000133878	0.000228818	0.0919096	-1.44816	0.0392765	-0.0576174	1.3746	C
BST2	4	0	5	34	78	4.49e-05	1.04e-05	6.48e-05	0.000275237	0.000410333	-0.66932	-0.867984	-0.554728	0.657049	1.43498	C
CAPG	30	20	16	40	160	0.000278739	0.000217849	0.000184345	0.000322833	0.000837371	-0.334322	-0.561803	-0.686972	-0.16959	1.75269	C
CAPNS1	11	10	14	18	45	0.000108602	0.000113673	0.000162915	0.000149622	0.000239156	-0.87947	-0.78292	0.154628	-0.0984652	1.60623	C
CCL2	1	1	1	4	62	1.8e-05	2.07e-05	2.15e-05	3.95e-05	0.000326982	-0.497491	-0.477543	-0.471632	-0.338646	1.78531	C
CCL5	25	12	25	44	94	0.000233685	0.000134219	0.000282154	0.000353583	0.000493883	-0.488359	-1.22636	-0.128737	0.40124	1.44221	C
CCL8	0	0	3	10	34	9.16e-06	1.05e-05	4.31e-05	8.65e-05	0.000182052	-0.79333	-0.774713	-0.321798	0.281163	1.60868	C
CD14	18	0	3	14	63	0.000171537	1.05e-05	4.32e-05	0.000118248	0.000332418	0.286269	-0.981731	-0.724252	-0.133327	1.55304	C
CD300C	2	3	5	5	23	2.69e-05	4.18e-05	6.45e-05	4.7e-05	0.000125216	-0.892831	-0.503658	0.0892434	-0.367839	1.67509	C
CD68	18	10	6	20	80	0.000170882	0.000114108	7.61e-05	0.000165245	0.000420718	-0.137211	-0.557643	-0.839107	-0.178955	1.71292	C
CLIC1	12	6	1	11	42	0.000117487	7.24e-05	2.17e-05	9.42e-05	0.000223309	0.156379	-0.447906	-1.12742	-0.155728	1.57467	C
CNDP2	5	0	0	8	41	5.37e-05	1.03e-05	1.08e-05	7.11e-05	0.000218208	-0.223566	-0.730991	-0.725146	-0.0201286	1.69983	C
COMMD9	46	25	18	74	219	0.00042312	0.000269498	0.000205806	0.000589472	0.00114208	-0.274338	-0.684001	-0.853849	0.169273	1.64291	C
COX17	14	4	12	41	89	0.000134341	5.19e-05	0.000141201	0.000331029	0.000468194	-0.535271	-1.02024	-0.494916	0.621768	1.42866	C
COX3	20	10	4	12	175	0.000189324	0.00011384	5.44e-05	0.000102375	0.000916455	-0.237656	-0.446362	-0.610707	-0.478061	1.77279	C
COX4I1	31	32	14	54	134	0.000288997	0.00034209	0.000161792	0.000432922	0.000701178	-0.477327	-0.214433	-1.10719	0.23533	1.56362	C
COX5B	7	2	5	12	49	7.2e-05	3.13e-05	6.49e-05	0.000102315	0.000260082	-0.380398	-0.834163	-0.459556	-0.0424153	1.71653	C
COX7C	11	9	12	23	91	0.000107782	0.000103433	0.0001411	0.000188789	0.000478849	-0.611229	-0.638859	-0.399554	-0.0965783	1.74622	C
CSRP1	13	0	0	6	38	0.000126533	1.04e-05	1.11e-05	5.54e-05	0.000202686	0.547384	-0.855627	-0.847171	-0.311979	1.46739	C
CTSH	178	139	170	357	800	0.00161275	0.0014518	0.00184967	0.00281894	0.00416418	-0.678525	-0.820958	-0.468853	0.388921	1.57941	C
CTSL1	30	9	20	12	131	0.000278788	0.000103433	0.000227676	0.000102122	0.000686955	-0.00418803	-0.733619	-0.216801	-0.739073	1.69368	C
CTSZ	19	0	10	23	125	0.000179906	1.04e-05	0.000119152	0.00018898	0.000654453	-0.204804	-0.889905	-0.450357	-0.168129	1.71319	C
CUTA	6	2	11	10	37	6.33e-05	3.14e-05	0.000130382	8.64e-05	0.000197067	-0.596807	-1.09246	0.445505	-0.237882	1.48165	C
DBNL	1	4	1	9	21	1.8e-05	5.21e-05	2.15e-05	7.85e-05	0.000114304	-0.960738	-0.118133	-0.874254	0.534207	1.41892	C
EEF1A1	113	75	40	143	517	0.00102571	0.000787554	0.000443412	0.0011336	0.00269153	-0.220118	-0.495091	-0.892429	-0.0955567	1.70319	C
EEF1B2	24	4	8	17	65	0.000224136	5.21e-05	9.69e-05	0.000142145	0.000343341	0.455397	-1.0394	-0.650138	-0.257011	1.49115	C
EFHD2	19	9	14	46	105	0.000179956	0.000103416	0.000162563	0.000370102	0.000551172	-0.506217	-0.920675	-0.600399	0.523406	1.50388	C
EIF4EBP1	4	0	1	5	62	4.49e-05	1.05e-05	2.18e-05	4.73e-05	0.000327577	-0.340983	-0.598694	-0.514039	-0.323003	1.77672	C
EIF5A	29	13	19	41	133	0.00026935	0.000145907	0.000215784	0.000330655	0.000695971	-0.289509	-0.864226	-0.538898	-0.00408959	1.69672	C
ENO1	67	70	54	162	433	0.000612499	0.000736948	0.000594705	0.00128099	0.00225743	-0.684992	-0.508868	-0.710175	0.26107	1.64296	C
EPAS1	4	1	2	8	34	4.51e-05	2.08e-05	3.25e-05	7.13e-05	0.00018195	-0.387229	-0.760184	-0.580613	0.0148875	1.71314	C
FAU	47	16	13	38	156	0.000433139	0.000176099	0.000151783	0.000307217	0.000815736	0.208684	-0.743325	-0.833385	-0.257698	1.62572	C
G6PD	18	3	2	8	55	0.000170891	4.15e-05	3.27e-05	7.08e-05	0.000290399	0.453928	-0.729442	-0.809924	-0.461473	1.54691	C
GABARAP	5	8	10	17	58	5.43e-05	9.37e-05	0.000119024	0.000142404	0.000306036	-0.91761	-0.510439	-0.248734	-0.00711826	1.6839	C
GAPDH	180	43	56	91	621	0.00162867	0.000455619	0.000616824	0.000723268	0.00323391	0.256688	-0.757111	-0.61779	-0.525797	1.64401	C
GGA2	5	1	2	16	44	5.41e-05	2.05e-05	3.22e-05	0.00013357	0.000233944	-0.456028	-0.831923	-0.701031	0.433031	1.55595	C
GGH	18	27	36	70	170	0.000171852	0.000290701	0.000400899	0.000558373	0.000889226	-1.04456	-0.617003	-0.220567	0.345945	1.53619	C
GNB2	3	0	0	6	27	3.6e-05	1.04e-05	1.1e-05	5.52e-05	0.000145666	-0.280569	-0.739425	-0.72867	0.063573	1.68509	C
GPI	9	4	8	10	82	9.04e-05	5.17e-05	9.71e-05	8.67e-05	0.000431568	-0.387769	-0.633404	-0.345244	-0.411254	1.77767	C
GSN	13	3	5	8	54	0.000125941	4.14e-05	6.49e-05	7.1e-05	0.000286118	0.0814875	-0.772257	-0.53494	-0.473339	1.69905	C
GSTP1	26	9	14	36	84	0.000242741	0.000103485	0.000162913	0.000290923	0.000441851	-0.0434059	-1.11483	-0.657595	0.327302	1.48853	C
HCK	3	2	4	4	25	3.61e-05	3.09e-05	5.41e-05	3.91e-05	0.000134917	-0.529484	-0.649593	-0.113721	-0.46019	1.75299	C
HERC6	0	1	0	5	21	9e-06	2.08e-05	1.08e-05	4.74e-05	0.000114372	-0.714262	-0.44648	-0.673414	0.157166	1.67699	C
HLA-B	15	1	0	4	57	0.000144281	2.08e-05	1.08e-05	3.95e-05	0.000301285	0.333476	-0.672144	-0.753583	-0.519853	1.6121	C
HM13	27	26	24	42	103	0.000252753	0.000279437	0.000271264	0.00033771	0.000539682	-0.706199	-0.480293	-0.549485	0.0130444	1.72293	C
IFI6	28	3	11	48	271	0.000260719	4.15e-05	0.000130465	0.00038601	0.00141232	-0.333828	-0.728372	-0.568255	-0.108333	1.73879	C
IFIT1	0	1	0	5	24	8.95e-06	2.05e-05	1.07e-05	4.73e-05	0.000130267	-0.680349	-0.453195	-0.645932	0.0738811	1.70559	C
IFIT3	2	1	1	1	41	2.7e-05	2.1e-05	2.17e-05	1.58e-05	0.000218086	-0.382883	-0.451018	-0.443069	-0.510068	1.78704	C
IFITM3	6	0	1	5	70	6.28e-05	1.03e-05	2.16e-05	4.68e-05	0.000369907	-0.261428	-0.60906	-0.534236	-0.367373	1.7721	C
IFITM3L	36	6	12	52	333	0.000332229	7.25e-05	0.000140855	0.000417325	0.00173587	-0.303827	-0.684078	-0.584004	-0.179243	1.75115	C
ISG15	13	11	10	74	191	0.000126203	0.000124251	0.000119386	0.000589223	0.000997589	-0.672185	-0.677134	-0.689468	0.501723	1.53706	C
LAMP1	19	1	0	13	99	0.000179417	2.06e-05	1.09e-05	0.000110839	0.000519192	0.0539647	-0.709392	-0.756015	-0.275657	1.6871	C
LGALS9	1	2	1	6	57	1.82e-05	3.1e-05	2.17e-05	5.5e-05	0.000301612	-0.553201	-0.447989	-0.524432	-0.250718	1.77634	C
LGMN	37	11	13	64	318	0.000341704	0.000124353	0.000151289	0.0005115	0.00165752	-0.339642	-0.682091	-0.639652	-0.0721189	1.7335	C
LRP10	5	5	5	11	31	5.36e-05	6.21e-05	6.5e-05	9.46e-05	0.000166029	-0.751348	-0.567119	-0.504264	0.137288	1.68544	C
MAPK1	1	1	1	5	22	1.79e-05	2.05e-05	2.17e-05	4.72e-05	0.000119279	-0.637436	-0.576984	-0.549084	0.0438089	1.7197	C
MAPKAPK3	4	4	2	7	31	4.48e-05	5.18e-05	3.26e-05	6.29e-05	0.000166472	-0.497486	-0.368098	-0.722991	-0.162925	1.7515	C
MAZ	4	2	2	5	34	4.49e-05	3.13e-05	3.27e-05	4.71e-05	0.000182634	-0.353236	-0.563691	-0.542026	-0.319192	1.77815	C
MBD3	7	4	6	10	34	7.21e-05	5.21e-05	7.55e-05	8.68e-05	0.000181838	-0.424113	-0.817401	-0.357254	-0.135047	1.73382	C
MDH2	5	1	2	9	35	5.39e-05	2.07e-05	3.25e-05	7.85e-05	0.00018797	-0.310501	-0.805775	-0.629744	0.0564791	1.68954	C
MMP14	3	0	1	8	27	3.58e-05	1.04e-05	2.17e-05	7.11e-05	0.000145457	-0.386844	-0.852713	-0.645456	0.260604	1.62441	C
MMP9	3	9	5	14	107	3.6e-05	0.000104007	6.49e-05	0.000117262	0.000562341	-0.646789	-0.334613	-0.514128	-0.273768	1.7693	C
MRPL40	7	3	6	10	39	7.18e-05	4.12e-05	7.52e-05	8.67e-05	0.000207326	-0.383722	-0.860159	-0.330784	-0.151731	1.7264	C
MX1	0	1	0	4	22	8.92e-06	2.06e-05	1.09e-05	3.92e-05	0.000119342	-0.670319	-0.416716	-0.627328	-0.0128625	1.72723	C
NAGK	3	0	0	1	34	3.59e-05	1.04e-05	1.09e-05	1.58e-05	0.000182096	-0.204287	-0.548838	-0.542082	-0.475875	1.77108	C
NCF4	2	0	1	7	35	2.7e-05	1.03e-05	2.14e-05	6.31e-05	0.000187234	-0.477761	-0.706986	-0.554627	0.0177506	1.72162	C
NDUFB2	3	4	7	12	35	3.61e-05	5.16e-05	8.66e-05	0.000101965	0.000187606	-0.957185	-0.695401	-0.104278	0.155226	1.60164	C
NKG7	7	1	1	3	45	7.23e-05	2.07e-05	2.16e-05	3.15e-05	0.000239525	-0.05177	-0.605414	-0.595757	-0.489535	1.74248	C
NOL7	3	7	6	15	34	3.6e-05	8.28e-05	7.56e-05	0.000126468	0.000182151	-1.1587	-0.319319	-0.448454	0.463886	1.46258	C
OBFC2B	2	0	5	9	25	2.74e-05	1.04e-05	6.51e-05	7.88e-05	0.000135111	-0.738414	-1.08748	0.0356824	0.316985	1.47322	C
P4HB	22	3	5	8	66	0.000206918	4.12e-05	6.47e-05	7.07e-05	0.000348959	0.462859	-0.806601	-0.626583	-0.58062	1.55094	C
PFKL	12	0	0	3	53	0.000116628	1.04e-05	1.08e-05	3.17e-05	0.000281082	0.229774	-0.691089	-0.687622	-0.506445	1.65538	C
PGK1	69	57	63	112	280	0.000631707	0.000601179	0.000693664	0.000889039	0.00146076	-0.627075	-0.712704	-0.45329	0.0947211	1.69835	C
PIM1	8	3	5	17	35	8.1e-05	4.15e-05	6.52e-05	0.000141269	0.000187101	-0.372407	-1.03461	-0.637287	0.637975	1.40633	C
PLA2G2D	0	2	5	9	28	9.02e-06	3.13e-05	6.49e-05	7.9e-05	0.000150873	-1.06697	-0.657097	-0.0389748	0.220416	1.54263	C
PLD3	26	18	34	58	174	0.000244311	0.000197356	0.000379426	0.000465019	0.000909953	-0.6866	-0.852013	-0.210617	0.0909093	1.65832	C
POLR2I	1	3	4	5	35	1.81e-05	4.11e-05	5.37e-05	4.71e-05	0.000187207	-0.764189	-0.421847	-0.234302	-0.33254	1.75288	C
POR	5	5	7	23	52	5.37e-05	6.24e-05	8.65e-05	0.000188557	0.000275184	-0.83026	-0.739479	-0.488006	0.576915	1.48083	C
PSMB10	11	6	8	30	58	0.00010813	7.21e-05	9.76e-05	0.000243567	0.000306458	-0.556678	-0.905855	-0.658727	0.755882	1.36538	C
PSMB6	10	8	16	24	60	9.86e-05	9.32e-05	0.000183353	0.000197091	0.000316968	-0.869792	-0.929064	0.0604862	0.211279	1.52709	C
RABAC1	8	9	4	18	55	8.13e-05	0.000103587	5.43e-05	0.000149769	0.000291289	-0.585109	-0.346925	-0.873661	0.146627	1.65907	C
RENBP	19	7	6	22	56	0.000180455	8.28e-05	7.57e-05	0.000181419	0.000295873	0.191315	-0.894542	-0.97349	0.202034	1.47468	C
RPL15	41	28	21	49	161	0.000378432	0.000300546	0.000237909	0.000394322	0.000842173	-0.219081	-0.545686	-0.808347	-0.152448	1.72556	C
RPL23	52	69	50	98	236	0.000477479	0.000725001	0.000552055	0.000781072	0.00123291	-0.936253	-0.0972876	-0.683481	0.0927627	1.62426	C
RPL29	21	15	19	22	95	0.000198687	0.000165675	0.000215789	0.000180681	0.000499535	-0.382393	-0.618849	-0.259896	-0.511365	1.7725	C
RPL36A	14	1	3	5	65	0.000134846	2.08e-05	4.3e-05	4.73e-05	0.000343228	0.12761	-0.727907	-0.561373	-0.529117	1.69079	C
RPS10	26	23	14	47	112	0.00024229	0.000249197	0.000162699	0.000376241	0.000587362	-0.489224	-0.447645	-0.968354	0.317148	1.58807	C
RPS12	19	23	20	45	160	0.00018016	0.00024877	0.000226391	0.000362529	0.000835743	-0.709764	-0.454216	-0.53757	-0.0305034	1.73205	C
RPS13	12	1	2	7	51	0.000116898	2.08e-05	3.22e-05	6.28e-05	0.00027037	0.159753	-0.782986	-0.67115	-0.370958	1.66534	C
RPS18	55	18	16	39	186	0.000503893	0.000197784	0.000184486	0.000314611	0.000971569	0.212691	-0.725115	-0.765855	-0.3672	1.64548	C
RPS19	39	26	35	62	157	0.0003599	0.000280026	0.000389446	0.000496106	0.000821538	-0.517701	-0.895323	-0.378016	0.126244	1.6648	C
RPS2	46	26	31	86	188	0.000422966	0.000279091	0.000346211	0.000683941	0.000982839	-0.414125	-0.910464	-0.678914	0.486184	1.51732	C
RPS27L	7	5	7	7	37	7.24e-05	6.19e-05	8.73e-05	6.23e-05	0.000197397	-0.415148	-0.597845	-0.155891	-0.590885	1.75977	C
RPS5	11	15	13	28	58	0.000107443	0.00016591	0.00015173	0.000228753	0.000306912	-1.09338	-0.338698	-0.521731	0.472472	1.48134	C
S100A6	0	2	3	9	109	8.94e-06	3.1e-05	4.37e-05	7.87e-05	0.000571278	-0.577284	-0.484858	-0.431647	-0.285005	1.77879	C
S100A8	22	26	27	46	294	0.000207234	0.000279989	0.000303108	0.000370191	0.00153359	-0.593043	-0.462922	-0.421574	-0.301596	1.77913	C
S100A9	123	16	24	79	385	0.00111662	0.000176337	0.00027153	0.000628887	0.002006	0.369465	-0.885849	-0.758763	-0.281678	1.55682	C
SCARB2	16	45	40	66	180	0.000153125	0.000476261	0.000443977	0.000527455	0.000942002	-1.2571	-0.114248	-0.228429	0.066813	1.53297	C
SDCBP	24	16	3	40	64	0.000225018	0.000176081	4.32e-05	0.000322631	0.00033777	0.0339802	-0.37379	-1.48103	0.847346	0.973492	C
SH3BGRL3	6	1	1	6	36	6.3e-05	2.06e-05	2.2e-05	5.5e-05	0.000192332	-0.107337	-0.707237	-0.687429	-0.220526	1.72253	C
SH3BP2	1	1	1	3	23	1.79e-05	2.05e-05	2.18e-05	3.12e-05	0.000125065	-0.552179	-0.495641	-0.467372	-0.262966	1.77816	C
SLC16A3	0	0	1	2	24	8.92e-06	1.03e-05	2.17e-05	2.36e-05	0.000129873	-0.584099	-0.557193	-0.334929	-0.297885	1.77411	C
SLC44A2	10	4	5	12	38	9.85e-05	5.21e-05	6.47e-05	0.000102213	0.000202744	-0.0937625	-0.877453	-0.66464	-0.0310503	1.66691	C
SLC45A3	3	0	7	11	36	3.59e-05	1.04e-05	8.69e-05	9.4e-05	0.000192495	-0.686094	-1.05029	0.0422891	0.143691	1.5504	C
SSR1	2	4	4	11	27	2.7e-05	5.16e-05	5.41e-05	9.46e-05	0.000145107	-1.02483	-0.49387	-0.43991	0.434238	1.52438	C
SSR4	16	2	4	12	44	0.00015296	3.11e-05	5.43e-05	0.000102387	0.000234095	0.466696	-1.03026	-0.745263	-0.154552	1.46337	C
SYNJ2BP	18	6	25	19	51	0.000170735	7.24e-05	0.000281815	0.00015745	0.000270271	-0.228119	-1.3611	1.0517	-0.381183	0.918696	C
TAF10	8	5	13	17	59	8.11e-05	6.22e-05	0.000152005	0.000141778	0.000312432	-0.697585	-0.889209	0.0213119	-0.0823783	1.64786	C
TALDO1	21	20	8	56	153	0.000197511	0.000218251	9.78e-05	0.000448923	0.0008006	-0.550965	-0.477293	-0.905157	0.342097	1.59132	C
TEX264	3	2	5	6	27	3.62e-05	3.1e-05	6.47e-05	5.53e-05	0.000145929	-0.655574	-0.767616	-0.0414945	-0.244033	1.70872	C
TIMM8B	1	2	1	5	25	1.8e-05	3.08e-05	2.17e-05	4.71e-05	0.00013503	-0.669869	-0.406254	-0.593668	-0.070558	1.74035	C
TKT	17	2	9	13	52	0.000162221	3.13e-05	0.000108429	0.00010967	0.000275723	0.27412	-1.17576	-0.321598	-0.307855	1.53109	C
TNXB	13	11	7	24	63	0.000125746	0.0001239	8.65e-05	0.000196127	0.000332825	-0.483715	-0.502603	-0.885289	0.23644	1.63517	C
TOMM6	6	9	9	14	41	6.33e-05	0.00010433	0.000108401	0.000118361	0.000217764	-1.03224	-0.31599	-0.244923	-0.0710528	1.66421	C
TPI1	7	4	0	17	91	7.21e-05	5.16e-05	1.09e-05	0.000141886	0.000478052	-0.417124	-0.525629	-0.741052	-0.0477508	1.73156	C
TRMT112	4	0	3	4	40	4.54e-05	1.03e-05	4.35e-05	3.96e-05	0.000213528	-0.308566	-0.740659	-0.331956	-0.379966	1.76115	C
TUBB	4	3	7	14	37	4.5e-05	4.13e-05	8.63e-05	0.000117544	0.000197488	-0.819339	-0.877054	-0.175116	0.312247	1.55926	C
UBXN1	11	5	5	14	50	0.000108711	6.22e-05	6.54e-05	0.000117798	0.000265	-0.182555	-0.744457	-0.705797	-0.0727739	1.70558	C
UQCR11	6	2	2	9	43	6.27e-05	3.12e-05	3.28e-05	7.86e-05	0.000228706	-0.294483	-0.679369	-0.659819	-0.100207	1.73388	C
VAT1	31	21	25	56	123	0.000289205	0.000228824	0.000281115	0.000448531	0.000643753	-0.525087	-0.881003	-0.572773	0.414062	1.5648	C
VDAC1	7	7	9	27	66	7.18e-05	8.24e-05	0.000108367	0.000220527	0.000348329	-0.802847	-0.712778	-0.492133	0.460904	1.54685	C
VEGFB	2	2	2	9	34	2.71e-05	3.12e-05	3.28e-05	7.84e-05	0.000181767	-0.656334	-0.593976	-0.569641	0.123904	1.69605	C
WARS	0	1	2	5	22	9.06e-06	2.08e-05	3.27e-05	4.76e-05	0.000119357	-0.847464	-0.577423	-0.303702	0.0390248	1.68956	C
WSB1	19	6	8	28	56	0.000180289	7.24e-05	9.75e-05	0.000228427	0.000295996	0.0581616	-1.11111	-0.83908	0.579866	1.31216	C
APP	19	16	8	14	71	0.00018016	0.00017649	9.75e-05	0.000118621	0.00037387	-0.0839245	-0.117519	-0.840584	-0.647245	1.68927	D
ATP6V0C	28	12	5	14	125	0.000261269	0.000134851	6.47e-05	0.000117554	0.000654914	0.0610448	-0.467116	-0.760199	-0.539381	1.70565	D
B2M	22	22	4	4	68	0.000207356	0.000238908	5.44e-05	3.94e-05	0.000359104	0.205368	0.440804	-0.935965	-1.04789	1.33769	D
CCR1	2	6	3	5	24	2.71e-05	7.28e-05	4.33e-05	4.7e-05	0.000129488	-0.917705	0.220782	-0.514128	-0.421953	1.633	D
CD53	52	95	37	109	194	0.000477074	0.000995289	0.00041138	0.000866269	0.00101297	-0.956414	0.842449	-1.18446	0.394586	0.903835	D
CLCN7	4	5	1	7	34	4.49e-05	6.27e-05	2.14e-05	6.28e-05	0.000181943	-0.479259	-0.193456	-0.856582	-0.19185	1.72115	D
COX2	387	412	208	187	1156	0.00349416	0.00428496	0.00226047	0.00147985	0.00601369	-0.00703821	0.43938	-0.70347	-1.14414	1.41527	D
CSTB	142	84	47	98	585	0.00128633	0.000882487	0.000519074	0.000779674	0.00304796	-0.0165442	-0.414932	-0.773431	-0.516355	1.72126	D
CTSS	92	145	96	144	653	0.000838924	0.00151474	0.00105045	0.00114167	0.00339979	-0.720437	-0.0714219	-0.5173	-0.429699	1.73886	D
ELMO1	5	10	6	14	29	5.41e-05	0.000113912	7.56e-05	0.000117763	0.000155842	-1.24628	0.264408	-0.703248	0.361674	1.32345	D
F11R	3	9	6	3	26	3.58e-05	0.000103652	7.54e-05	3.15e-05	0.000139918	-0.902511	0.574721	-0.0403642	-0.996128	1.36428	D
FCER1G	9	13	3	14	50	8.96e-05	0.000145162	4.34e-05	0.000118011	0.000265393	-0.512263	0.154097	-1.06634	-0.171527	1.59604	D
FXYD5	2	10	4	12	26	2.68e-05	0.000113318	5.42e-05	0.00010279	0.000140578	-1.31672	0.558903	-0.722718	0.330666	1.14987	D
GLRX	14	4	1	3	65	0.000134895	5.21e-05	2.16e-05	3.16e-05	0.000342716	0.136616	-0.481045	-0.708579	-0.633978	1.68699	D
IRF3	2	6	3	7	23	2.73e-05	7.28e-05	4.28e-05	6.31e-05	0.00012473	-1.04384	0.178801	-0.627336	-0.0818497	1.57422	D
MFAP1	1	6	3	3	23	1.8e-05	7.25e-05	4.32e-05	3.11e-05	0.000124812	-0.93989	0.343199	-0.346608	-0.631478	1.57478	D
MFSD5	4	9	12	13	38	4.49e-05	0.000103647	0.000141614	0.000110561	0.000202779	-1.31387	-0.295589	0.362506	-0.175746	1.4227	D
NDUFA13	3	3	9	3	29	3.59e-05	4.14e-05	0.00010853	3.16e-05	0.000156185	-0.70136	-0.601999	0.610743	-0.779042	1.47166	D
NDUFA4	20	10	4	2	76	0.000189251	0.000113549	5.4e-05	2.38e-05	0.00040028	0.219937	-0.283455	-0.679435	-0.880255	1.62321	D
NFE2L2	11	21	17	29	64	0.000107904	0.000228464	0.000194845	0.000235536	0.000338174	-1.36451	0.0902517	-0.315419	0.175587	1.41409	D
NPC2	13	15	9	16	58	0.000125881	0.000165991	0.000107788	0.000133539	0.000307076	-0.523777	-0.0256337	-0.748482	-0.428669	1.72656	D
OR11H1	12	15	9	19	49	0.000116785	0.000165922	0.000108136	0.00015747	0.000259556	-0.743955	0.0722249	-0.887618	-0.0681654	1.62751	D
PHF11	24	28	14	25	94	0.000224671	0.000300442	0.000162589	0.000204566	0.000494485	-0.401318	0.175912	-0.874265	-0.55448	1.65415	D
PKM2	10	26	15	34	82	9.9e-05	0.000280428	0.000173644	0.000275152	0.000431015	-1.21851	0.227843	-0.623444	0.185782	1.42833	D
PRDX1	15	31	20	26	86	0.000144112	0.000332509	0.000228249	0.000212112	0.000451405	-1.07887	0.489883	-0.378276	-0.512647	1.47991	D
PRDX6	3	13	2	18	52	3.59e-05	0.00014493	3.21e-05	0.000149645	0.000275201	-0.915391	0.173528	-0.953343	0.220618	1.47459	D
PSMB4	9	12	14	12	38	8.97e-05	0.000134301	0.000162184	0.000102231	0.000202693	-1.0591	-0.0855803	0.523029	-0.78558	1.40723	D
RNF130	20	33	25	31	75	0.000189571	0.000352784	0.00028161	0.000252911	0.000394652	-1.29083	0.720732	-0.15647	-0.510179	1.23675	D
RPL24	1	2	0	1	22	1.8e-05	3.1e-05	1.1e-05	1.59e-05	0.000119108	-0.462723	-0.176297	-0.616953	-0.508992	1.76497	D
RPL34	63	43	23	56	167	0.000575316	0.000456838	0.000259718	0.000447295	0.00087238	0.234587	-0.289751	-1.16213	-0.331985	1.54928	D
RPL41	37	43	21	40	172	0.000343251	0.000455618	0.000237202	0.000323304	0.000900567	-0.414142	0.0138238	-0.818045	-0.490113	1.70848	D
RPL9	14	15	5	9	51	0.0001353	0.00016576	6.45e-05	7.91e-05	0.000270477	-0.0939278	0.276318	-0.954513	-0.777048	1.54917	D
RPLP0	51	41	14	33	189	0.000468459	0.000436749	0.000162814	0.000267598	0.000987613	0.0119928	-0.0877585	-0.949486	-0.619863	1.64511	D
RPLP1	40	13	10	12	183	0.000368717	0.000145278	0.000118842	0.000102693	0.000956389	0.0838163	-0.533587	-0.606635	-0.651258	1.70766	D
RPS16	33	11	1	11	121	0.000305659	0.000124808	2.17e-05	9.43e-05	0.000634263	0.282708	-0.45281	-0.872148	-0.576885	1.61914	D
RPS7	27	7	0	7	124	0.000250944	8.29e-05	1.1e-05	6.26e-05	0.000649348	0.151755	-0.492456	-0.768091	-0.570278	1.67907	D
SLC10A3	13	15	8	15	60	0.000125602	0.000165649	9.71e-05	0.000126202	0.000316745	-0.464189	-0.00697124	-0.789597	-0.457339	1.7181	D
SLC25A3	2	6	1	7	24	2.69e-05	7.26e-05	2.19e-05	6.31e-05	0.000129575	-0.828502	0.225724	-0.943844	0.0065745	1.54005	D
SLC25A6	15	12	9	8	54	0.000144236	0.000134707	0.000108413	7.09e-05	0.000285408	-0.0551633	-0.172058	-0.494613	-0.954794	1.67663	D
SUMO1	13	15	1	10	41	0.000126217	0.000166169	2.15e-05	8.61e-05	0.000217928	0.0350857	0.567219	-1.35967	-0.499245	1.25661	D
TCIRG1	9	9	3	9	45	9.03e-05	0.000103553	4.31e-05	7.92e-05	0.000239232	-0.276725	-0.100211	-0.905374	-0.424564	1.70688	D
UBE2Q1	4	10	9	13	31	4.52e-05	0.000113888	0.000108439	0.000110914	0.000166198	-1.48466	0.115558	-0.0113876	0.0462724	1.33422	D
VAMP3	3	9	5	10	27	3.62e-05	0.000103652	6.46e-05	8.63e-05	0.00014585	-1.23776	0.395432	-0.550122	-0.0247066	1.41716	D
VDAC3	1	10	3	13	30	1.79e-05	0.000114226	4.35e-05	0.000110493	0.000161228	-1.23471	0.427099	-0.793061	0.362698	1.23797	D
VIM	31	50	27	65	175	0.000288051	0.000528455	0.000302636	0.000520041	0.000914914	-0.879446	0.0696219	-0.821867	0.0364051	1.59529	D
AARS	7	35	19	19	41	7.22e-05	0.000373041	0.000217199	0.000158143	0.000218519	-1.23341	1.50261	0.0852944	-0.451795	0.0972992	E
ACVR1	1	11	1	5	7	1.82e-05	0.000124308	2.18e-05	4.7e-05	4.17e-05	-0.753106	1.71315	-0.669432	-0.0837115	-0.206899	E
ANP32B	2	13	7	12	21	2.71e-05	0.000145033	8.66e-05	0.000102098	0.000114281	-1.55759	1.14684	-0.193142	0.162257	0.441636	E
ARHGEF11	3	12	12	17	12	3.59e-05	0.000134709	0.000139837	0.000141433	6.77e-05	-1.38954	0.629094	0.733857	0.766463	-0.739875	E
ARPC2	0	10	12	19	7	9.09e-06	0.000113769	0.000140822	0.000157573	4.15e-05	-1.29634	0.329568	0.749764	1.00995	-0.792938	E
ARPP19	24	85	61	108	99	0.000225447	0.00089149	0.000671716	0.00085882	0.000518994	-1.49321	0.945314	0.140673	0.825702	-0.418475	E
ATP6V1G1	16	28	6	9	46	0.000152618	0.000300752	7.58e-05	7.85e-05	0.000244073	-0.177018	1.30192	-0.94395	-0.916994	0.736046	E
BAZ2B	2	13	8	11	8	2.69e-05	0.000145536	9.74e-05	9.47e-05	4.72e-05	-1.19016	1.35634	0.323106	0.265151	-0.754428	E
CCNH	4	12	20	11	13	4.47e-05	0.000135236	0.000227031	9.41e-05	7.31e-05	-0.989493	0.287855	1.58297	-0.292522	-0.588805	E
CD24	17	99	33	40	72	0.000161815	0.00103596	0.000367899	0.000322956	0.000379376	-0.865905	1.72821	-0.254329	-0.387702	-0.22027	E
CXCL6	0	60	22	13	126	8.99e-06	0.000633287	0.000248801	0.000110249	0.000659638	-1.07952	1.00567	-0.278534	-0.741306	1.09369	E
DENND2D	12	11	22	16	35	0.000116983	0.000124583	0.000248724	0.000134178	0.000186734	-0.815047	-0.678177	1.55749	-0.50538	0.441109	E
EFHD1	7	23	17	24	46	7.21e-05	0.000248989	0.000195661	0.000196681	0.000244443	-1.67264	0.803793	0.0572064	0.0714863	0.74015	E
EI24	10	17	18	21	28	9.99e-05	0.000186804	0.000205525	0.000172893	0.000150308	-1.5537	0.583211	1.04355	0.241148	-0.314203	E
FABP5	15	44	15	31	48	0.000143922	0.000466342	0.000173238	0.000252088	0.000254442	-0.904376	1.65153	-0.67198	-0.0469166	-0.0282559	E
FAM105A	0	4	16	6	4	8.95e-06	5.18e-05	0.00018411	5.5e-05	2.61e-05	-0.813564	-0.193721	1.7202	-0.147431	-0.565482	E
FJX1	51	92	42	97	166	0.000468996	0.000966523	0.00046405	0.000771982	0.000868381	-1.03498	1.11962	-1.0564	0.277141	0.694609	E
GABARAPL2	12	35	10	31	35	0.00011743	0.000372105	0.00011825	0.000252009	0.000186969	-0.861327	1.52501	-0.853644	0.399696	-0.209737	E
GGTA1	16	72	46	79	62	0.000152316	0.000757418	0.000508587	0.000629219	0.000327494	-1.34409	1.17632	0.139871	0.642336	-0.614431	E
GHITM	3	36	25	27	34	3.6e-05	0.000383541	0.000281452	0.00021984	0.000181647	-1.43796	1.27077	0.47509	-0.00511285	-0.302788	E
GOLM1	3	15	15	13	17	3.55e-05	0.000165525	0.00017262	0.000110165	9.33e-05	-1.41914	0.889659	1.01564	-0.0933464	-0.392811	E
ISCA1	19	32	38	34	78	0.000180249	0.000342634	0.00042069	0.000275599	0.000411107	-1.45318	0.165226	0.943168	-0.502876	0.847659	E
LAPTM4A	19	40	24	29	60	0.000180164	0.000425478	0.000271785	0.000236049	0.000317049	-1.14378	1.50472	-0.154604	-0.540424	0.334083	E
LAS1L	7	34	23	35	22	7.18e-05	0.00036246	0.000260294	0.000282778	0.0001192	-1.22517	1.18902	0.340439	0.527189	-0.831475	E
LDHA	7	22	5	8	28	7.26e-05	0.000238239	6.51e-05	7.08e-05	0.000151379	-0.62496	1.57644	-0.724637	-0.648882	0.42204	E
MAEA	1	11	5	11	8	1.8e-05	0.00012492	6.5e-05	9.41e-05	4.67e-05	-1.2487	1.33152	-0.114483	0.587763	-0.556102	E
MORF4L2	4	17	2	8	14	4.48e-05	0.000186883	3.23e-05	7.05e-05	7.77e-05	-0.614518	1.70537	-0.818614	-0.194897	-0.0773376	E
MSMO1	1	10	4	16	10	1.8e-05	0.000114736	5.38e-05	0.000134249	5.71e-05	-1.20671	0.820699	-0.456405	1.22965	-0.387243	E
PABPN1	9	18	15	7	38	8.99e-05	0.000197281	0.00017247	6.26e-05	0.000202688	-0.85406	0.810733	0.426073	-1.27731	0.894561	E
PLEKHO1	20	37	13	26	64	0.000188509	0.0003943	0.000151643	0.000212617	0.000337542	-0.659075	1.32346	-1.01423	-0.426825	0.776671	E
POLB	2	15	9	16	13	2.72e-05	0.00016548	0.000107796	0.000133565	7.28e-05	-1.38292	1.19541	0.119851	0.600334	-0.532676	E
PRKAR1A	4	15	8	8	17	4.49e-05	0.000166219	9.77e-05	7.07e-05	9.36e-05	-1.09948	1.58309	0.06802	-0.528995	-0.0226379	E
PSMD6	5	15	6	8	16	5.4e-05	0.000165665	7.56e-05	7.1e-05	8.85e-05	-0.848471	1.71545	-0.352518	-0.458137	-0.0563229	E
RAB11A	0	11	4	3	5	9.01e-06	0.000124176	5.38e-05	3.16e-05	3.11e-05	-0.921374	1.6713	0.0869614	-0.412817	-0.424073	E
RGS10	6	22	20	16	21	6.33e-05	0.000238747	0.000226771	0.000134122	0.000114636	-1.2258	1.10639	0.947191	-0.284376	-0.5434	E
RRAGC	4	17	8	22	30	4.51e-05	0.000185891	9.72e-05	0.000180834	0.000160821	-1.45791	0.851781	-0.603201	0.76882	0.440506	E
SFTPA1	0	3	10	6	6	8.98e-06	4.12e-05	0.000118976	5.51e-05	3.61e-05	-1.05167	-0.265318	1.63285	0.0739197	-0.389787	E
SGK1	11	31	12	9	33	0.000107813	0.000331798	0.000141152	7.88e-05	0.000176076	-0.599238	1.66361	-0.262425	-0.892346	0.0904007	E
SRGN	70	136	46	37	208	0.000639638	0.00141925	0.000511352	0.000298473	0.00108646	-0.333226	1.3827	-0.615584	-1.08413	0.650239	E
TATDN3	2	17	15	12	14	2.7e-05	0.00018639	0.000173777	0.000102375	7.81e-05	-1.29692	1.09207	0.903027	-0.167171	-0.531013	E
TDRD10	2	10	11	7	17	2.74e-05	0.000113624	0.000129139	6.29e-05	9.33e-05	-1.42018	0.695739	1.07647	-0.54902	0.196991	E
TMBIM6	34	88	33	62	131	0.000315626	0.000921799	0.000367979	0.00049505	0.00068597	-0.971428	1.46529	-0.760978	-0.250173	0.517293	E
TMEM92	19	39	22	20	65	0.000179328	0.000415098	0.000248839	0.000165478	0.000342801	-0.84889	1.35094	-0.200322	-0.978116	0.676383	E
TSPAN17	0	13	0	5	10	9e-06	0.000145387	1.1e-05	4.68e-05	5.67e-05	-0.807999	1.65308	-0.771909	-0.125906	0.0527377	E
TSPAN31	7	15	6	22	25	7.21e-05	0.000165614	7.58e-05	0.000180564	0.000135083	-1.07175	0.793492	-0.997948	1.09169	0.184517	E
TXN	111	482	457	432	755	0.00100895	0.00500657	0.00495552	0.00340643	0.0039298	-1.62507	0.824093	0.79282	-0.156244	0.164406	E
YBX1	1	14	8	12	12	1.81e-05	0.000155864	9.76e-05	0.000102274	6.75e-05	-1.38903	1.33813	0.184743	0.277268	-0.411112	E
ZDHHC18	12	24	10	25	44	0.00011739	0.000259783	0.000119578	0.000203851	0.00023425	-1.06093	1.11022	-1.02757	0.257388	0.720899	E
ALDH8A1	5	17	10	9	5	5.43e-05	0.000186257	0.000118642	7.88e-05	3.13e-05	-0.649112	1.51609	0.406636	-0.247107	-1.02651	F
AMPD2	11	22	4	6	6	0.000108012	0.000238541	5.43e-05	5.54e-05	3.63e-05	0.114838	1.69246	-0.534347	-0.521052	-0.751902	F
APEX1	19	16	14	24	12	0.000180672	0.0001758	0.000162087	0.000196742	6.75e-05	0.469979	0.375016	0.107727	0.78321	-1.73593	F
ARG1	201	622	120	144	162	0.00182004	0.00646403	0.00131093	0.00114261	0.00084705	-0.211889	1.76845	-0.428991	-0.500768	-0.626803	F
ATP1B1	5	22	0	0	2	5.41e-05	0.000237912	1.08e-05	7.9e-06	1.54e-05	-0.113113	1.75622	-0.553466	-0.582958	-0.506684	F
BUB1B	0	22	13	11	0	9.12e-06	0.000237843	0.000151768	9.46e-05	5.11e-06	-0.917542	1.39964	0.527618	-0.0515483	-0.958168	F
CALM2	16	16	9	4	9	0.000153364	0.000176485	0.000108514	3.92e-05	5.18e-05	0.78561	1.16808	0.0436944	-1.10291	-0.894477	F
CAPZB	24	14	26	24	20	0.000225339	0.000154377	0.000292196	0.000196047	0.000109549	0.429332	-0.591744	1.39134	0.0078478	-1.23678	F
CCDC65	2	13	4	2	1	2.69e-05	0.000144422	5.44e-05	2.36e-05	1.05e-05	-0.463314	1.70907	0.0450219	-0.524315	-0.766467	F
CD200R1	2	17	1	1	7	2.72e-05	0.00018632	2.18e-05	1.57e-05	4.16e-05	-0.434574	1.77298	-0.509491	-0.594119	-0.234795	F
CD34	11	24	68	4	9	0.000107772	0.000259318	0.000746163	3.91e-05	5.18e-05	-0.449926	0.0625136	1.70874	-0.682135	-0.639191	F
CHMP2B	16	34	9	9	9	0.000152996	0.000363161	0.000108325	7.9e-05	5.17e-05	0.0157549	1.70545	-0.343393	-0.579162	-0.79865	F
CRYBB3	0	10	16	14	3	8.96e-06	0.000114361	0.000184529	0.000118103	2.07e-05	-1.09152	0.339939	1.29289	0.390759	-0.932075	F
CSF1	4	23	11	5	0	4.52e-05	0.000249373	0.000129254	4.74e-05	5.2e-06	-0.515129	1.58479	0.349368	-0.492502	-0.92653	F
EPCAM	42	124	14	16	23	0.000386807	0.00129479	0.000162152	0.00013438	0.000124702	-0.067464	1.74703	-0.516409	-0.571908	-0.591249	F
FAM129B	1	12	1	4	0	1.82e-05	0.000134547	2.16e-05	3.93e-05	5.16e-06	-0.489746	1.73942	-0.424603	-0.0854786	-0.739587	F
FAM49B	14	19	2	7	8	0.000134345	0.00020719	3.28e-05	6.28e-05	4.67e-05	0.514266	1.51117	-0.875407	-0.464848	-0.685181	F
GFRA3	0	13	8	28	0	8.98e-06	0.00014504	9.74e-05	0.000228422	5.22e-06	-0.931171	0.508016	0.00409988	1.39	-0.970943	F
GNB3	0	0	14	0	0	8.92e-06	1.04e-05	0.000163103	7.81e-06	5.23e-06	-0.435079	-0.413738	1.78819	-0.451085	-0.488288	F
GNL1	34	48	39	102	38	0.000314704	0.000507961	0.000432859	0.000811689	0.000202374	-0.601845	0.23364	-0.0910393	1.54671	-1.08747	F
HELB	22	31	16	11	6	0.000206715	0.000332712	0.000184363	9.43e-05	3.66e-05	0.315148	1.42502	0.118257	-0.67508	-1.18334	F
HEXA	2	13	6	22	1	2.69e-05	0.000145718	7.53e-05	0.000181383	1.03e-05	-0.823105	0.779638	-0.170235	1.26072	-1.04702	F
HLA-A	1	29	25	39	5	1.8e-05	0.000311954	0.000282039	0.00031453	3.13e-05	-1.13457	0.786972	0.591421	0.803811	-1.04763	F
IGLL5	2	4	14	8	1	2.72e-05	5.2e-05	0.000162085	7.09e-05	1.04e-05	-0.629915	-0.211288	1.64696	0.107746	-0.913501	F
IPO5	17	18	6	8	10	0.000162448	0.000197387	7.62e-05	7.06e-05	5.69e-05	0.789812	1.34459	-0.579676	-0.668596	-0.886131	F
ITGB2	0	5	4	13	0	9.14e-06	6.22e-05	5.41e-05	0.000110667	5.19e-06	-0.902915	0.321763	0.134807	1.44043	-0.994085	F
KBTBD11	0	15	15	23	0	9.15e-06	0.000165551	0.000172499	0.000188717	5.23e-06	-1.06964	0.618833	0.693842	0.868928	-1.11196	F
MICB	10	9	20	13	10	9.93e-05	0.000103803	0.000227101	0.000110158	5.69e-05	-0.316289	-0.245615	1.68953	-0.145874	-0.981752	F
MTSS1L	0	19	11	29	2	9.02e-06	0.000207623	0.000129219	0.000236136	1.57e-05	-1.04848	0.835633	0.091827	1.10613	-0.98511	F
MYBPC3	0	16	2	1	3	9.11e-06	0.000176017	3.21e-05	1.55e-05	2.08e-05	-0.58953	1.77604	-0.263694	-0.498965	-0.423848	F
OBSCN	58	73	49	25	26	0.000531753	0.000767035	0.000540123	0.000203988	0.000140352	0.36549	1.2697	0.397657	-0.894145	-1.1387	F
OR5P3	2	15	10	11	0	2.69e-05	0.000166834	0.00011882	9.44e-05	5.17e-06	-0.836018	1.27092	0.54799	0.180306	-1.1632	F
P2RX5	24	25	24	10	13	0.000225624	0.000269998	0.000269627	8.64e-05	7.27e-05	0.416109	0.869177	0.865389	-1.0054	-1.14528	F
PAQR9	3	13	5	4	10	3.59e-05	0.000144898	6.47e-05	3.92e-05	5.74e-05	-0.731956	1.72139	-0.0837213	-0.657679	-0.248031	F
PGK2	0	4	10	13	0	8.91e-06	5.19e-05	0.000118758	0.000110396	5.26e-06	-0.928583	-0.132334	1.10599	0.951113	-0.996187	F
PNP	28	36	6	8	9	0.000261721	0.000384378	7.5e-05	7.06e-05	5.21e-05	0.629726	1.46061	-0.635135	-0.664941	-0.790261	F
POLA1	0	61	34	57	0	9.14e-06	0.00064239	0.000379312	0.000455961	5.16e-06	-1.02368	1.21743	0.286379	0.557644	-1.03777	F
PPIA	0	5	22	12	2	9.02e-06	6.17e-05	0.000249325	0.000102491	1.57e-05	-0.80257	-0.26485	1.65029	0.151515	-0.734385	F
RAB7B	1	13	4	3	0	1.81e-05	0.000144961	5.44e-05	3.13e-05	5.24e-06	-0.587206	1.69087	0.0646426	-0.35017	-0.818137	F
SERPINI1	19	19	29	35	13	0.000179971	0.000206596	0.000324551	0.000283304	7.27e-05	-0.342319	-0.069873	1.13713	0.715057	-1.43999	F
SRSF2	2	10	8	15	2	2.72e-05	0.000114016	9.75e-05	0.000125753	1.55e-05	-0.955799	0.744799	0.421275	0.97471	-1.18499	F
TRAF3IP2	32	36	14	8	14	0.000296802	0.00038399	0.000162653	7.08e-05	7.76e-05	0.712802	1.34417	-0.258637	-0.92379	-0.874548	F
TSC22D1	0	12	4	5	0	9.02e-06	0.000134393	5.39e-05	4.73e-05	5.16e-06	-0.786526	1.62242	0.0758077	-0.051006	-0.860693	F
TXNRD1	6	20	17	14	1	6.29e-05	0.00021781	0.000194948	0.000118385	1.04e-05	-0.664571	1.11076	0.848749	-0.0286922	-1.26624	F
UBB	23	39	48	44	20	0.000216521	0.000415779	0.0005295	0.000352655	0.000109416	-0.655569	0.551115	1.2398	0.168843	-1.30418	F
UBE2D3	46	48	17	14	35	0.000423986	0.000506631	0.000194671	0.000117729	0.000187175	0.816627	1.30587	-0.54088	-0.996364	-0.585255	F
ZNF192	0	10	4	10	0	8.95e-06	0.000114173	5.46e-05	8.63e-05	5.19e-06	-0.942436	1.26652	0.0159002	0.681382	-1.02137	F
ZPBP2	116	242	120	118	41	0.00105391	0.0025241	0.00131051	0.000937015	0.000218057	-0.184379	1.56666	0.121233	-0.323605	-1.17991	F
ALOX5AP	27	5	17	26	8	0.00025216	6.22e-05	0.000195238	0.000212746	4.7e-05	1.05587	-0.98473	0.444399	0.632474	-1.14801	G
APOA5	33	17	25	43	20	0.000306041	0.000186104	0.000281574	0.000346155	0.00010928	0.624509	-0.619495	0.370733	1.04058	-1.41632	G
ATF4	127	88	11	29	132	0.00115169	0.000922702	0.00012971	0.00023563	0.000691764	1.19951	0.676707	-1.13375	-0.891925	0.14946	G
ATP5O	36	12	19	42	35	0.000332971	0.000135037	0.000216039	0.000338632	0.000187636	1.00569	-1.184	-0.287897	1.06832	-0.602112	G
BIRC3	39	30	22	33	29	0.00036068	0.000321605	0.000249666	0.000267168	0.000156382	1.15143	0.649174	-0.275509	-0.0505434	-1.47456	G
CCPG1	39	16	18	44	29	0.000360422	0.000176563	0.000205943	0.000353849	0.000155925	1.11053	-0.747663	-0.45073	1.0441	-0.956244	G
CD164	44	36	18	18	51	0.000405329	0.000384454	0.000205769	0.000149258	0.000270047	1.1024	0.914326	-0.695569	-1.20472	-0.116445	G
CLEC4E	23	18	3	9	16	0.000215506	0.000196818	4.37e-05	7.87e-05	8.84e-05	1.18717	0.94305	-1.05711	-0.599909	-0.473199	G
CRTC2	164	54	93	129	55	0.00148602	0.000570612	0.00101606	0.00102422	0.000291445	1.32073	-0.666631	0.300439	0.318161	-1.2727	G
CSNK1A1	21	17	4	3	19	0.000198521	0.00018589	5.4e-05	3.14e-05	0.000103521	1.10965	0.942505	-0.802801	-1.10187	-0.147488	G
CXCL1	230	229	52	73	221	0.00208017	0.00238062	0.000573709	0.000581895	0.00115403	0.863793	1.22123	-0.928384	-0.918646	-0.237997	G
DNAJC16	34	11	31	38	39	0.000315075	0.00012452	0.000346591	0.00030678	0.000207734	0.59756	-1.47522	0.940378	0.507331	-0.570051	G
EMR1	36	26	8	9	12	0.000332396	0.000280109	9.73e-05	7.91e-05	6.76e-05	1.28853	0.870312	-0.591905	-0.737479	-0.829463	G
ERAP1	13	5	3	8	2	0.000126043	6.2e-05	4.35e-05	7.05e-05	1.55e-05	1.53175	-0.0369524	-0.490101	0.171251	-1.17595	G
FCGR3B	97	79	37	33	100	0.000882275	0.00083004	0.000411389	0.000268166	0.000524532	1.12492	0.928391	-0.646712	-1.18556	-0.221031	G
GRAMD3	12	7	2	4	1	0.000116849	8.36e-05	3.25e-05	3.95e-05	1.03e-05	1.40422	0.629934	-0.560062	-0.397048	-1.07705	G
GSTO1	72	48	31	43	37	0.000658707	0.000509841	0.000345928	0.000346053	0.00019772	1.39719	0.555304	-0.371679	-0.370972	-1.20985	G
HIGD1A	35	28	6	12	25	0.000324961	0.000300794	7.59e-05	0.000102468	0.00013519	1.1783	0.970596	-0.96227	-0.733929	-0.452698	G
HNRNPH2	14	10	2	7	11	0.000135089	0.000113961	3.25e-05	6.24e-05	6.25e-05	1.28128	0.778097	-1.16199	-0.449887	-0.447505	G
HNRPDL	35	27	12	16	19	0.000324384	0.000290977	0.000141222	0.000133569	0.000104361	1.24311	0.912154	-0.571425	-0.647241	-0.936596	G
HSPE1	35	13	28	24	36	0.000323995	0.000145354	0.000313707	0.000196408	0.00019191	1.12381	-1.1138	0.99495	-0.474311	-0.530652	G
LRRFIP2	15	11	2	8	6	0.00014408	0.000124471	3.23e-05	7.07e-05	3.63e-05	1.22929	0.843667	-0.968924	-0.213768	-0.890262	G
LTB	33	8	26	29	18	0.000306742	9.35e-05	0.000292691	0.000235973	9.84e-05	0.979173	-1.08243	0.843329	0.294985	-1.03506	G
MMACHC	26	22	10	5	23	0.000242877	0.000238328	0.000119127	4.7e-05	0.000125062	1.04704	0.993155	-0.418726	-1.27304	-0.348429	G
MMP7	594	384	416	638	226	0.00535503	0.00398952	0.00451445	0.00502854	0.00118092	0.805023	-0.0145074	0.300535	0.609076	-1.70013	G
MTRNR2L8	48	26	36	36	32	0.000441915	0.000279161	0.000401482	0.000290864	0.000171917	1.16541	-0.353849	0.787981	-0.244605	-1.35494	G
PPP2CA	20	15	4	3	19	0.000188853	0.00016582	5.35e-05	3.13e-05	0.000104006	1.17086	0.834418	-0.80625	-1.13053	-0.0685043	G
PPP2R3C	17	13	5	10	10	0.000161958	0.000145421	6.51e-05	8.63e-05	5.75e-05	1.23339	0.885933	-0.801691	-0.356258	-0.961375	G
PTGES3	23	22	11	10	21	0.000215716	0.000237913	0.0001302	8.62e-05	0.000114265	0.88853	1.22362	-0.402451	-1.06669	-0.643011	G
RNF128	60	60	21	8	27	0.000549643	0.000631209	0.000237845	7.08e-05	0.000145423	0.893014	1.22015	-0.357508	-1.02747	-0.728183	G
SBDS	25	20	9	21	20	0.000234164	0.000218076	0.000107874	0.000172932	0.0001094	1.1118	0.839445	-1.02614	0.0752113	-1.00031	G
TLR4	21	15	10	4	24	0.000198944	0.000165898	0.000118618	3.93e-05	0.000129901	1.14033	0.5895	-0.198594	-1.52072	-0.0105213	G
TXNL1	50	44	15	28	24	0.000459088	0.000465736	0.000173036	0.000228216	0.000130266	1.04847	1.09	-0.738669	-0.393926	-1.00588	G
YWHAE	33	29	6	1	14	0.000306284	0.000311353	7.56e-05	1.57e-05	7.77e-05	1.05999	1.09607	-0.581582	-1.00784	-0.566638	G
ZC3H11A	14	9	2	7	13	0.000135509	0.000103918	3.23e-05	6.34e-05	7.28e-05	1.36489	0.565272	-1.24749	-0.4603	-0.222372	G
ACTB	93	19	11	22	66	0.000847646	0.00020807	0.000130615	0.000181112	0.000348102	1.71992	-0.460335	-0.724372	-0.552233	0.0170207	H
AHSA1	24	6	2	8	24	0.000225367	7.25e-05	3.25e-05	7.07e-05	0.000129926	1.5857	-0.448406	-0.98066	-0.472357	0.315725	H
AIF1	148	25	19	57	119	0.00133979	0.000269587	0.000216172	0.000456916	0.000623749	1.67223	-0.68705	-0.804804	-0.274081	0.0937045	H
ANXA4	69	3	4	18	30	0.000629919	4.16e-05	5.44e-05	0.000149053	0.000161276	1.74398	-0.683487	-0.630673	-0.240125	-0.189692	H
ARG2	31	8	3	5	31	0.000287681	9.34e-05	4.31e-05	4.69e-05	0.000166404	1.56409	-0.332935	-0.824082	-0.786977	0.379902	H
ARSA	14	0	2	3	10	0.000135298	1.02e-05	3.22e-05	3.12e-05	5.72e-05	1.68155	-0.881349	-0.430632	-0.451119	0.0815471	H
C1QC	124	20	13	49	114	0.0011254	0.000218191	0.000151317	0.000393674	0.000597811	1.60457	-0.712945	-0.883779	-0.264663	0.256819	H
CCDC72	12	0	1	1	14	0.00011718	1.04e-05	2.18e-05	1.56e-05	7.77e-05	1.46213	-0.812302	-0.56948	-0.701541	0.621197	H
CDC42EP3	15	2	0	1	16	0.000144006	3.09e-05	1.06e-05	1.58e-05	8.83e-05	1.50557	-0.472584	-0.827618	-0.736673	0.531306	H
CDKN1A	45	15	12	29	46	0.000414575	0.000166316	0.000140323	0.000236174	0.000244401	1.6268	-0.691386	-0.934103	-0.0390674	0.0377545	H
CFL1	374	69	71	129	428	0.00337761	0.00072606	0.000778462	0.00102169	0.00222936	1.51749	-0.780489	-0.735075	-0.52428	0.522352	H
CLDN14	14	0	5	4	10	0.00013512	1.04e-05	6.49e-05	3.94e-05	5.69e-05	1.59554	-1.10176	0.076905	-0.474579	-0.0961097	H
CLECL1	62	5	11	20	43	0.00056772	6.25e-05	0.000129834	0.000165388	0.000229039	1.70385	-0.851845	-0.511231	-0.331378	-0.00939479	H
COX6B1	56	21	24	33	64	0.000513063	0.000228029	0.000271153	0.000267623	0.000337436	1.67741	-0.844285	-0.462767	-0.493997	0.123639	H
COX7B	51	13	22	20	57	0.000468845	0.000144789	0.000248123	0.000165476	0.000301178	1.56395	-0.930637	-0.135171	-0.771389	0.273247	H
CRIP1	77	5	4	24	56	0.000702711	6.2e-05	5.39e-05	0.000196114	0.000296339	1.65593	-0.752643	-0.783093	-0.24848	0.128288	H
CSF2RB	18	3	5	2	15	0.000171186	4.16e-05	6.51e-05	2.36e-05	8.31e-05	1.64384	-0.615856	-0.206066	-0.929737	0.107815	H
CYP4F3	17	5	2	1	19	0.000162678	6.22e-05	3.24e-05	1.58e-05	0.000104056	1.47408	-0.223462	-0.726922	-1.00737	0.48368	H
CYP7A1	20	2	0	7	7	0.000188876	3.12e-05	1.09e-05	6.33e-05	4.15e-05	1.7237	-0.509166	-0.796636	-0.0545939	-0.363306	H
DSCR3	21	6	11	14	19	0.000198031	7.25e-05	0.000129378	0.00011838	0.00010394	1.58746	-1.12063	0.106403	-0.130858	-0.442374	H
DYNLL1	25	5	7	10	25	0.000234599	6.26e-05	8.57e-05	8.71e-05	0.000135259	1.65126	-0.850033	-0.514101	-0.493742	0.206611	H
EEF2	129	61	43	92	111	0.00116881	0.000643102	0.000476235	0.000731202	0.000582095	1.67764	-0.288708	-0.912858	0.0408212	-0.516899	H
EMILIN2	31	6	1	4	24	0.000288234	7.26e-05	2.18e-05	3.95e-05	0.000129926	1.65261	-0.35141	-0.823525	-0.659028	0.181355	H
ENPP1	35	1	0	1	18	0.000323828	2.07e-05	1.09e-05	1.56e-05	9.89e-05	1.7219	-0.549029	-0.622447	-0.587236	0.0368169	H
EZR	15	4	1	12	16	0.000143536	5.19e-05	2.19e-05	0.00010203	8.86e-05	1.3245	-0.634917	-1.27639	0.436991	0.149823	H
FBP1	13	0	0	2	7	0.000125838	1.02e-05	1.1e-05	2.37e-05	4.16e-05	1.72578	-0.667943	-0.651383	-0.388491	-0.0179594	H
FCGRT	153	13	15	37	69	0.00138719	0.000145082	0.00017323	0.000299524	0.000363633	1.76188	-0.633901	-0.579609	-0.336012	-0.212359	H
FKBP4	13	2	1	8	7	0.000126856	3.12e-05	2.18e-05	7.05e-05	4.15e-05	1.61447	-0.640536	-0.862133	0.285925	-0.397723	H
FLNA	17	2	5	5	17	0.000161749	3.1e-05	6.45e-05	4.69e-05	9.34e-05	1.5977	-0.942421	-0.291602	-0.633525	0.269851	H
FUCA1	22	2	7	10	25	0.000207323	3.14e-05	8.66e-05	8.7e-05	0.000134449	1.48874	-1.1846	-0.345778	-0.339699	0.38134	H
GBA	45	7	12	27	42	0.000414711	8.27e-05	0.000140675	0.000219575	0.000223223	1.58204	-1.06362	-0.601643	0.0270789	0.0561483	H
GPD1	13	0	2	2	8	0.000126331	1.05e-05	3.28e-05	2.36e-05	4.68e-05	1.71226	-0.819926	-0.332424	-0.533546	-0.0263688	H
H2AFZ	43	15	7	23	34	0.000396184	0.000166045	8.68e-05	0.000188779	0.000182229	1.67242	-0.330368	-1.02	-0.132525	-0.189527	H
HADH	25	4	3	15	27	0.00023415	5.21e-05	4.34e-05	0.000125979	0.000145401	1.46525	-0.875804	-0.987681	0.0742375	0.323993	H
HIST2H3C	14	2	2	7	10	0.000135404	3.11e-05	3.27e-05	6.31e-05	5.7e-05	1.68508	-0.771625	-0.73394	-0.0179194	-0.161595	H
HLA-DMB	23	0	0	2	11	0.000215612	1.03e-05	1.11e-05	2.35e-05	6.23e-05	1.73523	-0.623357	-0.614167	-0.471718	-0.0259901	H
HN1	51	10	21	31	40	0.000467205	0.000114128	0.000238388	0.000251806	0.000213294	1.62589	-1.10462	-0.143659	-0.0398908	-0.337723	H
HNRNPAB	17	7	1	5	16	0.000161892	8.29e-05	2.15e-05	4.7e-05	8.86e-05	1.53368	0.0474441	-1.1078	-0.628017	0.15469	H
HNRNPC	14	5	1	5	16	0.00013535	6.26e-05	2.14e-05	4.73e-05	8.87e-05	1.47989	-0.195001	-1.14353	-0.547247	0.405888	H
HSP90AA1	174	26	30	73	91	0.00157628	0.000279585	0.00033639	0.000582136	0.000479015	1.74347	-0.699003	-0.592004	-0.129113	-0.323353	H
HSP90AB1	53	14	2	14	48	0.000485594	0.000155346	3.26e-05	0.000118058	0.000254547	1.59001	-0.310005	-1.0162	-0.524533	0.260728	H
HSPA8	447	45	113	266	240	0.00403434	0.000476275	0.00123271	0.00210197	0.00125351	1.62226	-0.984151	-0.430035	0.206731	-0.414801	H
HSPB1	15	0	0	0	8	0.000143811	1.04e-05	1.07e-05	7.97e-06	4.68e-05	1.71878	-0.577138	-0.571975	-0.618956	0.0492843	H
ICAM1	19	4	5	11	9	0.000179783	5.21e-05	6.48e-05	9.42e-05	5.18e-05	1.6945	-0.676651	-0.440804	0.105173	-0.682222	H
IER3	47	4	3	3	46	0.000432429	5.2e-05	4.32e-05	3.15e-05	0.000243695	1.5501	-0.619009	-0.669185	-0.735895	0.473987	H
IL1B	239	70	22	53	255	0.00216056	0.00073583	0.000249261	0.000425263	0.00133236	1.51719	-0.314809	-0.94047	-0.714156	0.452245	H
ITIH5	24	0	8	10	26	0.00022563	1.04e-05	9.79e-05	8.66e-05	0.000139867	1.4405	-1.2899	-0.17988	-0.323231	0.352513	H
ITM2B	79	11	11	18	75	0.000719934	0.000124601	0.000129551	0.000149056	0.000394898	1.60875	-0.69171	-0.672583	-0.597213	0.352759	H
JUN	13	2	4	6	2	0.000126835	3.12e-05	5.39e-05	5.53e-05	1.54e-05	1.64753	-0.59349	-0.0615588	-0.0287524	-0.963733	H
JUNB	97	4	8	17	52	0.000882726	5.21e-05	9.7e-05	0.000141407	0.00027521	1.73475	-0.694992	-0.563651	-0.433752	-0.0423527	H
KLF4	23	1	1	6	5	0.000217222	2.09e-05	2.17e-05	5.54e-05	3.1e-05	1.76397	-0.576291	-0.566755	-0.165033	-0.455894	H
LDHB	61	11	25	49	57	0.000558134	0.000124247	0.000282909	0.000394062	0.000301584	1.41852	-1.30548	-0.309375	0.388458	-0.192131	H
LMAN1	33	11	19	31	37	0.000305663	0.00012457	0.000216053	0.000252368	0.00019746	1.2881	-1.41048	-0.0472351	0.493917	-0.324301	H
LRRC59	18	4	1	6	10	0.000171883	5.18e-05	2.16e-05	5.52e-05	5.69e-05	1.73258	-0.339533	-0.860655	-0.280864	-0.251529	H
LSP1	24	1	1	6	15	0.000224265	2.1e-05	2.18e-05	5.52e-05	8.31e-05	1.70239	-0.7142	-0.704689	-0.307601	0.0240987	H
MUC13	22	2	4	10	12	0.000207123	3.15e-05	5.42e-05	8.64e-05	6.76e-05	1.71158	-0.841041	-0.511105	-0.0430894	-0.316341	H
MYL6	72	15	9	34	80	0.000656512	0.000165833	0.00010816	0.000275336	0.000421691	1.50275	-0.724912	-0.986745	-0.227772	0.436675	H
NFIL3	16	2	3	7	14	0.000153003	3.1e-05	4.32e-05	6.32e-05	7.81e-05	1.65608	-0.891721	-0.636947	-0.219285	0.0918732	H
NFKBID	18	1	2	1	10	0.000170894	2.07e-05	3.25e-05	1.58e-05	5.74e-05	1.73205	-0.602431	-0.419023	-0.678592	-0.0320001	H
NT5C2	53	17	27	33	51	0.000485572	0.000187176	0.000302453	0.00026798	0.000270225	1.65162	-1.04309	-0.00206079	-0.313374	-0.2931	H
PDIA3	37	10	4	27	34	0.000343314	0.000114007	5.44e-05	0.000219808	0.000182452	1.45995	-0.625657	-1.1678	0.336633	-0.0031306	H
PLA2G15	42	1	6	24	32	0.000386905	2.1e-05	7.57e-05	0.000197158	0.000170921	1.54221	-1.06345	-0.673921	0.190997	0.00416016	H
PLIN2	15	1	3	7	5	0.000143852	2.08e-05	4.32e-05	6.29e-05	3.12e-05	1.69597	-0.804493	-0.349316	0.0509961	-0.593161	H
PLK3	14	3	1	1	14	0.000135783	4.15e-05	2.17e-05	1.55e-05	7.74e-05	1.56209	-0.340576	-0.740148	-0.865266	0.383899	H
PPIC	22	1	0	2	16	0.000207703	2.08e-05	1.08e-05	2.36e-05	8.85e-05	1.66094	-0.598041	-0.718904	-0.564199	0.220206	H
RAF1	19	5	2	2	22	0.00018001	6.19e-05	3.26e-05	2.38e-05	0.000119654	1.46853	-0.330402	-0.776669	-0.910702	0.549247	H
RAMP2	76	3	6	23	40	0.0006949	4.14e-05	7.61e-05	0.000188606	0.000212956	1.71936	-0.765893	-0.63393	-0.20607	-0.113468	H
RAP1B	14	4	1	8	16	0.000135547	5.2e-05	2.18e-05	7.11e-05	8.85e-05	1.4541	-0.513036	-1.2241	-0.0633225	0.346364	H
RASSF4	36	1	2	4	12	0.000333002	2.07e-05	3.25e-05	3.93e-05	6.75e-05	1.77361	-0.589438	-0.500152	-0.4487	-0.235323	H
RGNEF	64	7	21	35	53	0.000586161	8.35e-05	0.00023851	0.000283538	0.000280746	1.59935	-1.15696	-0.306968	-0.0600601	-0.0753699	H
SCPEP1	196	34	31	35	132	0.00177444	0.000362897	0.000346609	0.000283142	0.000691092	1.7303	-0.52532	-0.551347	-0.652766	-0.00087026	H
SDHB	19	7	4	17	18	0.000179984	8.29e-05	5.4e-05	0.000141735	9.92e-05	1.37671	-0.576756	-1.15826	0.607087	-0.248777	H
SERBP1	24	10	4	11	24	0.000225374	0.000113671	5.41e-05	9.52e-05	0.000129615	1.60284	-0.156234	-1.09434	-0.447111	0.0948489	H
SLC4A1	30	3	12	9	29	0.000280469	4.13e-05	0.000140846	7.88e-05	0.000156016	1.54113	-1.0733	0.0148644	-0.66338	0.180692	H
SLC9A3R1	25	1	2	8	15	0.000233486	2.07e-05	3.28e-05	7.09e-05	8.32e-05	1.7044	-0.792161	-0.650195	-0.203178	-0.0588655	H
SLPI	303	54	16	53	273	0.00273764	0.000570412	0.000184525	0.000425863	0.00142316	1.59997	-0.477222	-0.847076	-0.615765	0.340097	H
SYNE2	16	1	3	10	10	0.000153142	2.12e-05	4.36e-05	8.66e-05	5.7e-05	1.5846	-1.00189	-0.562777	0.280161	-0.300094	H
THAP2	560	76	45	101	488	0.00505381	0.000799119	0.000498453	0.000802558	0.0025437	1.62268	-0.594203	-0.750862	-0.592411	0.314799	H
TMEM66	33	12	11	24	33	0.000305529	0.000134767	0.000129929	0.000196089	0.000177254	1.64393	-0.759182	-0.827267	0.103793	-0.161269	H
TUBA1B	279	96	142	252	300	0.00252205	0.00100686	0.00154906	0.00199113	0.00156496	1.40668	-1.27352	-0.314415	0.467546	-0.286292	H
UQCRC2	50	14	30	34	49	0.000459558	0.000154627	0.000335835	0.000276543	0.000260139	1.45121	-1.27672	0.344375	-0.186055	-0.332806	H
WDR88	37	14	8	19	39	0.000342101	0.000155814	9.76e-05	0.000157541	0.00020778	1.6218	-0.393224	-1.02291	-0.374543	0.16888	H
ZFP36L2	20	1	1	5	15	0.000188341	2.09e-05	2.15e-05	4.7e-05	8.29e-05	1.66698	-0.734829	-0.726223	-0.360445	0.154513	H
ADM	14	0	0	1	4	0.000135374	1.05e-05	1.1e-05	1.55e-05	2.6e-05	1.77685	-0.541688	-0.532405	-0.448853	-0.2539	I
ANG	15	1	0	0	1	0.000144077	2.1e-05	1.09e-05	7.78e-06	1.05e-05	1.78236	-0.302375	-0.473453	-0.526301	-0.480229	I
ANGPTL4	28	0	0	0	1	0.0002612	1.04e-05	1.09e-05	7.94e-06	1.04e-05	1.78876	-0.44283	-0.438381	-0.464719	-0.44283	I
ARID5A	16	6	4	5	14	0.000153116	7.23e-05	5.39e-05	4.72e-05	7.79e-05	1.70696	-0.202833	-0.63765	-0.79598	-0.0704971	I
ATF3	20	5	2	4	6	0.000189323	6.22e-05	3.21e-05	3.95e-05	3.62e-05	1.76124	-0.144917	-0.596255	-0.485295	-0.534777	I
ATP1A1	58	11	3	4	32	0.000532342	0.000124306	4.33e-05	3.92e-05	0.000170964	1.72059	-0.283473	-0.681332	-0.701469	-0.0543131	I
ATP2A2	29	7	1	8	5	0.000270609	8.3e-05	2.17e-05	7.05e-05	3.11e-05	1.72997	-0.122242	-0.727439	-0.245651	-0.634635	I
BAG3	15	1	1	2	0	0.000144047	2.1e-05	2.12e-05	2.35e-05	5.22e-06	1.77415	-0.386127	-0.382616	-0.342236	-0.663168	I
C1QB	476	101	16	30	100	0.00429781	0.0010581	0.00018408	0.000244634	0.000525678	1.75292	-0.117772	-0.622454	-0.587489	-0.425207	I
C3	264	36	18	24	24	0.00238777	0.000384126	0.000205503	0.000196536	0.000130441	1.78042	-0.285327	-0.469488	-0.478733	-0.546877	I
CCL3L1	170	14	2	1	33	0.0015402	0.000155068	3.27e-05	1.58e-05	0.000176684	1.77801	-0.35222	-0.540413	-0.566404	-0.318977	I
CCM2	20	7	5	8	18	0.000189118	8.3e-05	6.48e-05	7.09e-05	9.89e-05	1.72897	-0.361331	-0.719833	-0.599676	-0.0481339	I
CCNL1	23	5	8	5	12	0.000215976	6.24e-05	9.76e-05	4.74e-05	6.75e-05	1.72398	-0.52356	-0.00841789	-0.743081	-0.448923	I
CD163	28	2	0	3	8	0.000261652	3.13e-05	1.08e-05	3.13e-05	4.68e-05	1.77537	-0.431865	-0.628297	-0.431865	-0.283344	I
CD74	193	27	10	16	75	0.00174948	0.000289789	0.000119196	0.000133553	0.000394803	1.76394	-0.360286	-0.608543	-0.58765	-0.207464	I
CD83	34	12	5	3	28	0.000314906	0.000134751	6.52e-05	3.17e-05	0.000151088	1.59988	-0.0435873	-0.678066	-0.983669	0.105447	I
CEBPA	14	3	1	1	5	0.000135103	4.16e-05	2.17e-05	1.56e-05	3.09e-05	1.75278	-0.150211	-0.555219	-0.679367	-0.367979	I
COTL1	12	3	0	3	6	0.000117047	4.12e-05	1.08e-05	3.15e-05	3.63e-05	1.71473	-0.151826	-0.899955	-0.390538	-0.272412	I
CSRNP1	14	1	1	1	1	0.000134975	2.07e-05	2.17e-05	1.56e-05	1.03e-05	1.78225	-0.377065	-0.358169	-0.473433	-0.57358	I
CST3	295	153	40	42	260	0.00266672	0.00159808	0.00044459	0.000338002	0.00135618	1.45789	0.333829	-0.879494	-0.991611	0.0793817	I
DNAJA1	45	13	8	21	21	0.000414552	0.000145284	9.7e-05	0.000173167	0.000113995	1.74269	-0.335918	-0.708645	-0.120675	-0.577452	I
DNAJB1	75	3	0	1	4	0.00068401	4.18e-05	1.09e-05	1.59e-05	2.61e-05	1.78743	-0.385529	-0.490081	-0.473163	-0.438651	I
DUSP1	35	8	2	2	11	0.00032503	9.36e-05	3.26e-05	2.34e-05	6.24e-05	1.74477	-0.110688	-0.599748	-0.673508	-0.36083	I
DUSP2	55	4	7	7	15	0.000504127	5.17e-05	8.65e-05	6.26e-05	8.33e-05	1.7839	-0.545472	-0.3663	-0.489352	-0.382776	I
EDN1	17	2	2	1	5	0.000162576	3.12e-05	3.27e-05	1.58e-05	3.13e-05	1.77717	-0.387449	-0.362734	-0.641188	-0.385801	I
EGR1	83	3	4	5	10	0.000756598	4.17e-05	5.41e-05	4.74e-05	5.69e-05	1.78854	-0.473476	-0.434241	-0.455441	-0.425382	I
EIF2S3	59	28	14	14	49	0.000540054	0.000300904	0.000161912	0.000117885	0.000259959	1.60153	0.150262	-0.693205	-0.960381	-0.0982107	I
EIF4A2	36	8	1	4	19	0.000332585	9.28e-05	2.16e-05	3.94e-05	0.000104091	1.71803	-0.202611	-0.772914	-0.630338	-0.112172	I
FCGR1A	17	2	0	2	8	0.000161769	3.1e-05	1.07e-05	2.35e-05	4.7e-05	1.74724	-0.388627	-0.720189	-0.511125	-0.127297	I
FCN1	127	14	4	9	20	0.00115367	0.00015615	5.42e-05	7.9e-05	0.000109098	1.78307	-0.326217	-0.541793	-0.489353	-0.42571	I
FOS	120	6	14	18	14	0.00108976	7.24e-05	0.00016256	0.000149719	7.82e-05	1.78109	-0.544287	-0.33821	-0.36756	-0.53103	I
FOSL2	14	3	0	1	7	0.000134306	4.16e-05	1.08e-05	1.57e-05	4.17e-05	1.71372	-0.144764	-0.762212	-0.663982	-0.142759	I
GJA1	61	10	0	1	4	0.000557606	0.000113421	1.06e-05	1.57e-05	2.59e-05	1.76004	-0.133079	-0.571303	-0.549567	-0.506094	I
H3F3A	21	5	4	4	8	0.000198487	6.21e-05	5.39e-05	3.95e-05	4.67e-05	1.77464	-0.270469	-0.393428	-0.609354	-0.501391	I
HBEGF	41	1	1	1	4	0.000378825	2.08e-05	2.14e-05	1.57e-05	2.62e-05	1.78837	-0.448499	-0.44475	-0.480362	-0.41476	I
HCST	17	1	0	1	6	0.000161918	2.07e-05	1.09e-05	1.57e-05	3.62e-05	1.7689	-0.444967	-0.598601	-0.523352	-0.201975	I
HERPUD1	40	9	6	7	14	0.0003689	0.000103494	7.54e-05	6.3e-05	7.8e-05	1.77737	-0.26348	-0.47951	-0.57486	-0.459517	I
HEXB	83	26	10	26	55	0.000756804	0.000279939	0.000119347	0.000212264	0.000290895	1.71912	-0.210002	-0.859666	-0.483776	-0.16568	I
HIG2	393	69	29	40	32	0.00354955	0.000726172	0.000325561	0.000322535	0.000171506	1.77022	-0.204896	-0.485146	-0.487263	-0.592916	I
HLA-DOA	60	1	2	2	17	0.000550576	2.05e-05	3.24e-05	2.37e-05	9.33e-05	1.7738	-0.539345	-0.487416	-0.525381	-0.22166	I
HLA-DQA2	325	57	31	73	73	0.00293733	0.000602277	0.000346617	0.000582636	0.000385455	1.77927	-0.333499	-0.564821	-0.35127	-0.52968	I
HLA-DQB1	103	16	7	10	17	0.000937213	0.00017645	8.63e-05	8.66e-05	9.37e-05	1.77945	-0.268072	-0.510702	-0.509895	-0.490786	I
HLA-DRA	117	16	7	11	36	0.00106269	0.000175849	8.63e-05	9.43e-05	0.000192361	1.77726	-0.351547	-0.566505	-0.547301	-0.31191	I
HLA-DRB1	62	13	6	10	35	0.000566757	0.000144901	7.57e-05	8.7e-05	0.000187022	1.74439	-0.33155	-0.672085	-0.616478	-0.124274	I
HMOX1	319	44	9	17	23	0.0028843	0.000465259	0.000108389	0.000141659	0.000124709	1.77534	-0.232021	-0.528157	-0.500549	-0.514615	I
HNRNPA2B1	20	12	8	5	23	0.00018924	0.000135289	9.71e-05	4.75e-05	0.000124965	1.35361	0.316584	-0.417471	-1.37086	0.11814	I
HSP90B1	57	8	5	3	8	0.000522576	9.34e-05	6.48e-05	3.14e-05	4.69e-05	1.77789	-0.280116	-0.41726	-0.577422	-0.503096	I
HSPA1A	233	2	3	3	14	0.00210748	3.12e-05	4.34e-05	3.16e-05	7.77e-05	1.78848	-0.463142	-0.449912	-0.462708	-0.412715	I
HSPA1B	226	2	1	0	5	0.00204397	3.13e-05	2.16e-05	7.9e-06	3.12e-05	1.78875	-0.438006	-0.448737	-0.463895	-0.438116	I
HSPA5	401	62	23	40	154	0.00361949	0.000652863	0.000260486	0.000322548	0.000805222	1.76561	-0.340193	-0.618714	-0.57466	-0.232044	I
HSPA6	142	5	7	13	28	0.00128706	6.21e-05	8.67e-05	0.000109677	0.000150554	1.78549	-0.522018	-0.475678	-0.432395	-0.355394	I
HSPH1	130	15	11	14	14	0.00118015	0.000165759	0.000130098	0.000118123	7.79e-05	1.78493	-0.355927	-0.431189	-0.456462	-0.541352	I
IL1A	133	27	16	16	63	0.00120741	0.00029064	0.000184923	0.000133686	0.000332923	1.75946	-0.315182	-0.554418	-0.670367	-0.219495	I
IL4R	57	16	10	17	27	0.000522176	0.000177149	0.000118733	0.00014135	0.000145239	1.77533	-0.25801	-0.602271	-0.468983	-0.446064	I
IMPAD1	22	3	3	1	4	0.000206957	4.16e-05	4.34e-05	1.58e-05	2.63e-05	1.77032	-0.31847	-0.295732	-0.644375	-0.511739	I
ITGA5	20	6	1	8	8	0.000189615	7.22e-05	2.17e-05	7.02e-05	4.69e-05	1.69624	-0.122742	-0.905083	-0.153726	-0.514687	I
ITGB1	33	16	13	22	29	0.000306983	0.000176543	0.000151944	0.000181881	0.000155643	1.75221	-0.281513	-0.665043	-0.198287	-0.607371	I
JAK2	14	3	0	1	3	0.000135669	4.16e-05	1.09e-05	1.57e-05	2.07e-05	1.74302	-0.0636441	-0.653261	-0.561073	-0.465045	I
LCN2	55	8	3	5	5	0.000504452	9.27e-05	4.31e-05	4.7e-05	3.14e-05	1.77701	-0.251389	-0.495732	-0.47652	-0.553369	I
LCP1	19	6	4	8	8	0.000179631	7.25e-05	5.38e-05	7.06e-05	4.7e-05	1.75249	-0.22535	-0.570587	-0.260427	-0.696128	I
LYZ	2087	450	134	183	469	0.0188002	0.00467573	0.00145929	0.00144649	0.00244378	1.76037	-0.147116	-0.581492	-0.58322	-0.448539	I
MAN2B1	42	1	2	3	13	0.000387689	2.1e-05	3.22e-05	3.16e-05	7.28e-05	1.77459	-0.560835	-0.489503	-0.493324	-0.230924	I
MAP3K8	63	5	1	9	2	0.000576997	6.18e-05	2.15e-05	7.88e-05	1.56e-05	1.77776	-0.371942	-0.540098	-0.301008	-0.564716	I
MAPKAPK2	30	8	10	9	23	0.000279044	9.33e-05	0.000118634	7.87e-05	0.000124755	1.73996	-0.565927	-0.251423	-0.747177	-0.175434	I
MESDC1	22	3	1	3	10	0.000206875	4.15e-05	2.18e-05	3.14e-05	5.7e-05	1.76283	-0.39408	-0.651018	-0.52581	-0.191921	I
MGST1	203	18	11	5	32	0.00183678	0.000196643	0.000129931	4.72e-05	0.000171171	1.78391	-0.366768	-0.454246	-0.562729	-0.400169	I
MRC1	69	12	6	10	16	0.000629722	0.000134634	7.52e-05	8.65e-05	8.86e-05	1.78078	-0.284969	-0.532956	-0.485807	-0.477045	I
MRFAP1	25	3	4	0	9	0.000234112	4.11e-05	5.37e-05	7.89e-06	5.18e-05	1.75058	-0.409912	-0.268874	-0.78165	-0.290141	I
NDEL1	168	24	8	17	16	0.00152129	0.000258855	9.74e-05	0.000141844	8.85e-05	1.77805	-0.263095	-0.524143	-0.452284	-0.538533	I
NFKB2	155	11	12	17	38	0.00140413	0.000124414	0.000140898	0.00014154	0.000202553	1.78633	-0.496416	-0.467012	-0.465867	-0.357032	I
NFKBIA	214	55	31	37	89	0.00193593	0.000580895	0.000345372	0.000299196	0.000468034	1.7657	-0.21157	-0.555247	-0.622628	-0.376258	I
NFKBIZ	171	17	22	44	36	0.00154866	0.000186681	0.000248234	0.000354242	0.000191842	1.77701	-0.544067	-0.439168	-0.258509	-0.535271	I
NGDN	21	11	1	7	15	0.00019807	0.000124801	2.15e-05	6.32e-05	8.32e-05	1.48886	0.397067	-1.14223	-0.520857	-0.222834	I
NUDC	72	8	1	5	33	0.000659276	9.34e-05	2.16e-05	4.7e-05	0.000176497	1.74356	-0.402606	-0.674917	-0.578584	-0.0874491	I
OLR1	15	0	1	1	1	0.000144118	1.05e-05	2.16e-05	1.56e-05	1.05e-05	1.78331	-0.515506	-0.324537	-0.427763	-0.515506	I
PDIA4	42	9	8	6	11	0.000387641	0.000103307	9.77e-05	5.51e-05	6.22e-05	1.7681	-0.271779	-0.312005	-0.617628	-0.566691	I
PDLIM7	42	15	8	10	25	0.000387434	0.000165433	9.75e-05	8.62e-05	0.000135137	1.72986	-0.0723123	-0.623783	-0.715515	-0.318251	I
PIM2	43	9	3	8	12	0.000396245	0.000103426	4.28e-05	7.05e-05	6.75e-05	1.76952	-0.222205	-0.634577	-0.446164	-0.46657	I
PLAUR	75	7	2	12	20	0.000683643	8.27e-05	3.25e-05	0.000102392	0.000109161	1.77784	-0.440724	-0.626052	-0.368025	-0.343035	I
PRKCQ	13	3	3	1	8	0.000125634	4.13e-05	4.34e-05	1.57e-05	4.68e-05	1.70835	-0.318914	-0.268433	-0.934301	-0.186702	I
PTBP1	80	34	12	32	61	0.000729093	0.000361868	0.000140529	0.00026018	0.000321941	1.65604	-0.00386109	-1.00434	-0.463503	-0.184336	I
PTGS2	49	13	16	18	9	0.000449532	0.000145437	0.000183398	0.000149378	5.19e-05	1.69132	-0.33674	-0.0835714	-0.310457	-0.960555	I
RAB5C	48	12	14	7	34	0.000441614	0.000134813	0.000161707	6.28e-05	0.000181936	1.69921	-0.428275	-0.241782	-0.927642	-0.101506	I
RBM3	47	30	9	14	53	0.000432979	0.000321376	0.000107672	0.000118109	0.000280824	1.30172	0.498144	-1.04058	-0.965435	0.206158	I
RBM38	31	2	2	3	10	0.00028765	3.11e-05	3.24e-05	3.15e-05	5.7e-05	1.78027	-0.506572	-0.494984	-0.503006	-0.275704	I
RGS2	16	2	1	1	8	0.000152378	3.14e-05	2.18e-05	1.56e-05	4.68e-05	1.74957	-0.393113	-0.563142	-0.672952	-0.120359	I
RNASE4	13	2	1	0	5	0.000125782	3.11e-05	2.16e-05	7.85e-06	3.12e-05	1.75155	-0.264117	-0.46636	-0.75908	-0.261988	I
RPL39	422	212	141	215	481	0.00380807	0.00220881	0.00153896	0.00170075	0.00250736	1.6145	-0.159734	-0.902876	-0.723376	0.171483	I
RPS27	251	107	64	97	256	0.00226832	0.00112007	0.000702708	0.000770714	0.00133553	1.63194	-0.189386	-0.851394	-0.743525	0.152368	I
RRAD	37	4	0	0	0	0.0003409	5.17e-05	1.1e-05	7.83e-06	5.1e-06	1.77341	-0.217592	-0.497791	-0.519615	-0.53841	I
SLC25A5	28	9	7	4	18	0.000261342	0.000104326	8.62e-05	3.92e-05	9.87e-05	1.7039	-0.161938	-0.377331	-0.935836	-0.228792	I
SLC46A2	19	3	0	4	5	0.000180335	4.19e-05	1.09e-05	3.92e-05	3.12e-05	1.76007	-0.276704	-0.732802	-0.316429	-0.434132	I
SRSF5	17	4	4	6	11	0.00016179	5.12e-05	5.41e-05	5.5e-05	6.23e-05	1.78226	-0.538967	-0.478098	-0.459207	-0.305984	I
TIMP2	62	6	4	3	30	0.000568299	7.3e-05	5.47e-05	3.14e-05	0.000160954	1.74545	-0.467701	-0.549471	-0.653582	-0.0746949	I
TNF	44	2	1	0	0	0.000404984	3.11e-05	2.15e-05	7.79e-06	5.2e-06	1.78559	-0.361949	-0.41709	-0.495839	-0.510715	I
TNFSF13	41	0	0	1	1	0.000378336	1.01e-05	1.08e-05	1.57e-05	1.03e-05	1.78868	-0.45708	-0.452811	-0.422927	-0.45586	I
TUBB4B	61	11	3	9	25	0.000558329	0.000124257	4.35e-05	7.86e-05	0.000134698	1.76158	-0.302526	-0.686543	-0.519635	-0.252877	I
WDR1	147	34	30	43	58	0.00133142	0.000361947	0.000336154	0.000345496	0.000307375	1.78708	-0.392357	-0.450342	-0.42934	-0.515039	I
ZBTB1	29	7	6	10	12	0.000270403	8.29e-05	7.55e-05	8.62e-05	6.77e-05	1.78273	-0.389778	-0.475519	-0.351543	-0.565894	I
ZFAND5	30	6	6	10	6	0.000279682	7.25e-05	7.62e-05	8.68e-05	3.62e-05	1.75371	-0.391067	-0.352764	-0.243031	-0.766849	I
ZNF664	23	3	2	5	9	0.000215848	4.15e-05	3.25e-05	4.72e-05	5.2e-05	1.78099	-0.468472	-0.584591	-0.394929	-0.332999	I
ACTG1	147	40	16	25	39	0.0013328	0.000424232	0.000184267	0.000204909	0.000207638	1.75299	-0.0946352	-0.58262	-0.540643	-0.535093	J
ANXA1	327	206	63	107	200	0.00295315	0.00214543	0.000692068	0.000849386	0.00104597	1.45206	0.623747	-0.86669	-0.705359	-0.503759	J
ANXA7	34	21	8	12	17	0.000315509	0.000227701	9.75e-05	0.000102031	9.33e-05	1.47891	0.603255	-0.695154	-0.649969	-0.737037	J
CCL23	25	5	1	1	4	0.000234342	6.22e-05	2.15e-05	1.59e-05	2.61e-05	1.75418	-0.10599	-0.545796	-0.60631	-0.496088	J
CCRL1	22	4	1	1	1	0.000206808	5.19e-05	2.13e-05	1.58e-05	1.03e-05	1.75481	-0.112357	-0.481191	-0.547485	-0.613779	J
CD97	27	11	2	1	7	0.000252793	0.000124655	3.24e-05	1.58e-05	4.15e-05	1.61769	0.316967	-0.619507	-0.788013	-0.527134	J
CFLAR	82	39	12	22	38	0.000749467	0.000413737	0.000140471	0.000181343	0.000203191	1.62543	0.30034	-0.778212	-0.616894	-0.530663	J
CHST2	13	7	3	5	3	0.000125523	8.3e-05	4.35e-05	4.73e-05	2.08e-05	1.50136	0.463247	-0.501068	-0.408298	-1.05524	J
CKB	65	26	7	12	14	0.000593396	0.000279348	8.64e-05	0.000102113	7.82e-05	1.65758	0.233359	-0.641671	-0.570412	-0.678859	J
COPS4	17	10	8	6	12	0.000162077	0.000113346	9.73e-05	5.53e-05	6.74e-05	1.49563	0.338608	-0.0423717	-1.03958	-0.752286	J
CSDE1	16	7	3	8	7	0.000153427	8.32e-05	4.34e-05	7.08e-05	4.16e-05	1.64627	0.103567	-0.770733	-0.168828	-0.810274	J
CSNK2B	14	6	1	0	3	0.000134764	7.26e-05	2.17e-05	7.84e-06	2.1e-05	1.5789	0.398965	-0.567167	-0.830243	-0.580453	J
CXCL2	1344	448	238	220	243	0.0121098	0.00465801	0.0025889	0.00173896	0.0012691	1.71145	0.0414728	-0.422225	-0.612702	-0.718001	J
DDX5	371	157	90	135	164	0.00335022	0.00163574	0.000984147	0.0010689	0.000856428	1.7129	0.0547891	-0.575378	-0.493412	-0.698898	J
DMXL2	21	10	4	1	7	0.000198434	0.000114118	5.41e-05	1.56e-05	4.15e-05	1.55504	0.40171	-0.419257	-0.945886	-0.591608	J
DUSP5	18	7	3	3	2	0.000171283	8.27e-05	4.3e-05	3.17e-05	1.56e-05	1.64181	0.221898	-0.414459	-0.595588	-0.853657	J
DUSP6	15	3	0	0	1	0.000143813	4.18e-05	1.08e-05	7.79e-06	1.05e-05	1.7365	-0.0196352	-0.553295	-0.605112	-0.55846	J
EGR2	28	8	2	2	3	0.000260731	9.35e-05	3.24e-05	2.38e-05	2.08e-05	1.71138	0.0711467	-0.528134	-0.612485	-0.641909	J
EIF1	95	65	19	17	74	0.000864643	0.000684947	0.000216574	0.000142283	0.000389468	1.31503	0.731648	-0.788933	-1.03012	-0.22763	J
EIF4A3	13	8	4	2	9	0.000125558	9.32e-05	5.42e-05	2.34e-05	5.18e-05	1.40071	0.590286	-0.386494	-1.1579	-0.446604	J
EPS8	28	11	7	4	15	0.000261596	0.00012389	8.65e-05	3.95e-05	8.32e-05	1.67499	0.058152	-0.380853	-0.932691	-0.419599	J
FCN2	63	22	4	3	29	0.000576208	0.000239945	5.44e-05	3.15e-05	0.000155931	1.65566	0.128726	-0.713814	-0.8178	-0.252772	J
FMNL3	55	18	17	8	27	0.000503483	0.0001972	0.00019521	7.09e-05	0.000145947	1.70046	-0.153428	-0.165473	-0.917903	-0.463655	J
GK	22	12	7	10	11	0.000206572	0.000134548	8.65e-05	8.68e-05	6.25e-05	1.59157	0.334483	-0.504134	-0.498898	-0.923023	J
HCAR2	102	34	18	11	26	0.000926735	0.000363312	0.0002064	9.41e-05	0.000140457	1.70682	0.0503084	-0.411027	-0.741199	-0.604905	J
HLA-DQA1	22	5	1	1	3	0.000207078	6.23e-05	2.19e-05	1.57e-05	2.07e-05	1.74086	-0.0397954	-0.536684	-0.612939	-0.551443	J
HLA-DQA1L	170	53	10	19	31	0.00154048	0.000558823	0.000119057	0.000157077	0.000166512	1.70854	0.0834896	-0.644509	-0.58157	-0.565951	J
HMGN2	42	22	8	3	34	0.00038638	0.000237688	9.73e-05	3.13e-05	0.000181327	1.46102	0.37253	-0.655173	-1.13832	-0.0400575	J
HNRNPA1	25	13	12	11	24	0.000234439	0.000145253	0.000140862	9.44e-05	0.000129532	1.65083	-0.0703276	-0.155067	-1.05171	-0.37372	J
IL1RN	131	29	6	14	6	0.00118842	0.000311858	7.59e-05	0.000118005	3.65e-05	1.74535	-0.0710312	-0.559974	-0.472726	-0.641617	J
IVNS1ABP	30	18	6	8	16	0.000279414	0.000196498	7.62e-05	7.07e-05	8.81e-05	1.48476	0.587659	-0.713887	-0.773393	-0.585136	J
LMO4	122	55	43	52	48	0.00110562	0.000581228	0.000476714	0.000415873	0.000254486	1.66493	0.0446286	-0.278305	-0.466294	-0.964957	J
MAFB	16	9	1	4	6	0.000153003	0.00010344	2.18e-05	3.95e-05	3.65e-05	1.47674	0.585835	-0.881655	-0.563495	-0.61742	J
NARS	399	106	14	9	47	0.00359888	0.00111057	0.000163629	7.83e-05	0.000249091	1.71819	0.0473231	-0.588534	-0.645831	-0.531147	J
NFKB1	26	10	9	10	3	0.000243237	0.000114472	0.000107856	8.65e-05	2.07e-05	1.59003	-0.00100084	-0.0827487	-0.346625	-1.15966	J
NPM1	273	176	114	153	140	0.00246796	0.00183387	0.00124366	0.00121146	0.000733339	1.45186	0.502671	-0.380811	-0.429004	-1.14471	J
PLEK	251	172	92	128	192	0.00226942	0.00179304	0.00100713	0.00101598	0.00100282	1.45625	0.641763	-0.701923	-0.686797	-0.709291	J
PMAIP1	18	9	3	6	1	0.000170825	0.000103787	4.35e-05	5.51e-05	1.03e-05	1.50857	0.434105	-0.532159	-0.346237	-1.06428	J
PNRC2	16	9	6	2	7	0.000152833	0.000104461	7.56e-05	2.36e-05	4.14e-05	1.42353	0.483528	-0.0773188	-1.08782	-0.741917	J
PTPN1	14	8	2	2	1	0.00013537	9.32e-05	3.24e-05	2.37e-05	1.05e-05	1.43571	0.642588	-0.500928	-0.664556	-0.912819	J
RHOC	34	9	4	2	9	0.000314798	0.000103199	5.38e-05	2.35e-05	5.17e-05	1.73553	-0.0523907	-0.469791	-0.725812	-0.487535	J
RIOK3	28	12	8	10	17	0.000260848	0.000134827	9.75e-05	8.69e-05	9.34e-05	1.72927	0.00180942	-0.509859	-0.655161	-0.566061	J
RNF19B	27	14	14	8	10	0.000251927	0.000155681	0.00016193	7.13e-05	5.72e-05	1.42562	0.204012	0.283328	-0.866997	-1.04596	J
RPS27A	94	65	38	61	98	0.000854498	0.000683951	0.000421927	0.000487987	0.000515229	1.49287	0.520279	-0.973985	-0.59726	-0.441905	J
RTN4	35	18	10	18	27	0.000323011	0.000196659	0.000118467	0.00014993	0.000145482	1.67818	0.122497	-0.840225	-0.452843	-0.507608	J
SAT2	184	49	30	20	41	0.00166676	0.000517595	0.000334634	0.000165366	0.000218508	1.74617	-0.101244	-0.395373	-0.66749	-0.582058	J
SRSF6	12	4	1	0	6	0.00011737	5.16e-05	2.15e-05	7.81e-06	3.63e-05	1.65219	0.109843	-0.59602	-0.917058	-0.248951	J
STX11	37	14	11	6	13	0.000342621	0.000154802	0.000129285	5.52e-05	7.31e-05	1.67338	0.0331882	-0.189647	-0.836618	-0.680301	J
SYNCRIP	15	6	5	2	7	0.000144181	7.25e-05	6.48e-05	2.35e-05	4.14e-05	1.62361	0.0698777	-0.0970242	-0.992226	-0.604233	J
TBC1D10A	12	3	0	1	2	0.000116838	4.11e-05	1.08e-05	1.58e-05	1.55e-05	1.72404	0.024513	-0.655407	-0.543209	-0.549941	J
TBC1D20	17	7	2	6	5	0.000162179	8.35e-05	3.27e-05	5.5e-05	3.11e-05	1.64616	0.195514	-0.741108	-0.329953	-0.770608	J
TCP1	33	16	15	21	24	0.000306577	0.000175977	0.000173754	0.000174057	0.000129713	1.71163	-0.239628	-0.272841	-0.268314	-0.930845	J
TIMP1	26	6	0	3	0	0.000243777	7.28e-05	1.1e-05	3.17e-05	5.16e-06	1.72368	-0.000881562	-0.624229	-0.415438	-0.683134	J
TM4SF19	94	60	21	11	8	0.0008546	0.000632252	0.00023901	9.46e-05	4.67e-05	1.35948	0.731262	-0.379794	-0.787806	-0.923142	J
TOB1	57	16	4	3	11	0.000522149	0.000176543	5.42e-05	3.15e-05	6.26e-05	1.72034	0.0348438	-0.561815	-0.672522	-0.520849	J
TOP3B	27	7	3	4	4	0.000252504	8.31e-05	4.35e-05	3.96e-05	2.6e-05	1.7424	-0.0622208	-0.484071	-0.525617	-0.670495	J
UAP1	27	15	6	11	12	0.000251874	0.00016626	7.55e-05	9.45e-05	6.76e-05	1.54939	0.450635	-0.714158	-0.470317	-0.815545	J
UBL5	32	11	7	3	16	0.000297085	0.000124166	8.63e-05	3.17e-05	8.85e-05	1.69127	-0.0136477	-0.386991	-0.925326	-0.3653	J
VCP	89	55	12	21	55	0.000810484	0.000579512	0.000140792	0.000172628	0.000290488	1.42992	0.627711	-0.89604	-0.785468	-0.37612	J
YWHAH	47	21	9	12	32	0.000432164	0.000228727	0.000108065	0.000102584	0.000171173	1.65381	0.149275	-0.74309	-0.783625	-0.27637	J
YWHAZ	28	12	4	5	17	0.000260995	0.000134458	5.39e-05	4.76e-05	9.32e-05	1.63996	0.18844	-0.735647	-0.807915	-0.284834	J
ZFAND2A	98	41	24	24	16	0.000891577	0.0004358	0.000270828	0.000197131	8.81e-05	1.6378	0.188031	-0.336725	-0.571147	-0.917961	J
ZFP36L1	13	5	3	0	6	0.000126402	6.23e-05	4.37e-05	7.93e-06	3.64e-05	1.60496	0.157064	-0.263062	-1.07102	-0.427951	J
